# Supplementary material for: The missing representatives of the hydrated sodium orthophosphate phases: Na3(PO4)(H2O)7 and Na3(PO4)(H2O)6
Source: Acta Crystallogr E Crystallogr Commun. 2025 Nov 11;81(Pt 12):1119–25. doi: 10.1107/S2056989025009843 (PMC12810264; doi:10.1107/S2056989025009843)
Supplement: Supplementary file 2 [file e-81-01119-Na3PO4H2O6sup2.hkl]

data_Na3PO4H2O6                                                                 
_shelx_title ' '                                                                
_shelx_refln_list_code          4                                               
_shelx_F_calc_maximum      175.36                                               
_exptl_crystal_F_000       560.00                                               
_reflns_d_resolution_high  0.5921                                               
                                                                                
loop_                                                                           
 _space_group_symop_operation_xyz                                               
 'x, y, z'                                                                      
 '-x, -y, -z'                                                                   
                                                                                
_cell_length_a     9.5490                                                       
_cell_length_b     9.6353                                                       
_cell_length_c    12.1401                                                       
_cell_angle_alpha 109.289                                                       
_cell_angle_beta  101.228                                                       
_cell_angle_gamma 108.476                                                       
                                                                                
_shelx_F_squared_multiplier     1.000                                           
                                                                                
loop_                                                                           
 _refln_index_h                                                                 
 _refln_index_k                                                                 
 _refln_index_l                                                                 
 _refln_F_squared_calc                                                          
 _refln_F_squared_meas                                                          
 _refln_F_squared_sigma                                                         
 _refln_observed_status                                                         
   1   0   0          0.44          0.04         0.13 o                         
   2   0   0        612.33        618.73         3.26 o                         
   3   0   0       6351.47       6597.42        44.15 o                         
   4   0   0       3045.25       3102.90        16.67 o                         
   5   0   0          0.58          0.68         0.27 o                         
   6   0   0        231.55        223.61         2.70 o                         
   7   0   0         78.02         74.52         1.98 o                         
   8   0   0         33.02         28.80         1.59 o                         
   9   0   0         11.97         11.87         1.24 o                         
  10   0   0          0.02         -0.33         0.60 o                         
  11   0   0         11.08          9.07         1.15 o                         
  12   0   0        562.23        542.14         8.69 o                         
  13   0   0         31.61         33.81         2.46 o                         
  14   0   0         30.97         36.27         6.55 o                         
 -14   1   0        450.71        449.92         9.94 o                         
 -13   1   0         76.46         81.69         3.77 o                         
 -12   1   0         92.87         92.86         3.34 o                         
 -11   1   0          7.27          7.26         1.01 o                         
 -10   1   0         15.99         17.06         1.43 o                         
  -9   1   0        303.47        284.74         4.55 o                         
  -8   1   0         14.83         15.42         1.36 o                         
  -7   1   0        106.13        110.92         2.82 o                         
  -6   1   0        688.57        702.38         4.96 o                         
  -5   1   0         33.37         42.06         1.14 o                         
  -4   1   0        444.00        484.36         3.93 o                         
  -3   1   0       1288.27       1426.46        10.99 o                         
  -2   1   0       3646.55       4068.91        43.76 o                         
  -1   1   0         34.33         31.71         0.34 o                         
   0   1   0          2.97          4.98         0.21 o                         
   1   1   0          4.34          6.12         0.26 o                         
   2   1   0       8810.20       8930.38        51.87 o                         
   3   1   0       5110.51       4929.42        19.73 o                         
   4   1   0         67.82         68.63         1.27 o                         
   5   1   0        850.00        833.81         3.92 o                         
   6   1   0       1182.05       1164.24         4.98 o                         
   7   1   0       1454.74       1437.60         7.31 o                         
   8   1   0       1363.85       1354.40        11.01 o                         
   9   1   0        105.68        109.29         3.18 o                         
  10   1   0        290.04        292.72         4.55 o                         
  11   1   0        158.41        147.71         3.96 o                         
  12   1   0        133.02        123.53         3.58 o                         
  13   1   0          2.24          0.58         1.06 o                         
 -14   2   0          0.61          0.92         1.02 o                         
 -13   2   0        138.21        143.12         4.66 o                         
 -12   2   0          1.45          2.41         1.01 o                         
 -11   2   0        307.42        313.85         5.36 o                         
 -10   2   0          0.90          2.28         0.69 o                         
  -9   2   0       1458.77       1504.44        11.23 o                         
  -8   2   0       1020.47       1056.45         7.84 o                         
  -7   2   0        294.69        277.97         3.73 o                         
  -6   2   0       1483.62       1567.08        16.93 o                         
  -5   2   0       1097.13       1102.73         6.71 o                         
  -4   2   0        591.25        606.42         2.55 o                         
  -3   2   0       2674.18       2642.62        17.04 o                         
  -2   2   0       2005.59       2053.95        15.17 o                         
  -1   2   0        299.97        307.35         0.94 o                         
   0   2   0       2859.18       2926.51        15.40 o                         
   1   2   0       1515.59       1617.99         9.76 o                         
   2   2   0       2681.03       3108.95        15.98 o                         
   3   2   0        904.75        809.00         3.77 o                         
   4   2   0        620.84        721.38         4.06 o                         
   5   2   0        271.54        292.63         2.87 o                         
   6   2   0         88.35         85.91         1.99 o                         
   7   2   0       2193.68       2155.18        12.55 o                         
   8   2   0         27.65         27.74         1.82 o                         
   9   2   0       1583.94       1577.82        11.30 o                         
  10   2   0          9.48         11.84         1.20 o                         
  11   2   0        799.10        816.72         9.19 o                         
  12   2   0        327.44        327.34         5.83 o                         
  13   2   0         27.91         30.06         3.16 o                         
 -15   3   0          0.92         -1.29         1.29 o                         
 -14   3   0         42.40         43.35         2.62 o                         
 -13   3   0        346.09        346.34         8.00 o                         
 -12   3   0        107.79        104.99         3.74 o                         
 -11   3   0         64.93         63.43         2.31 o                         
 -10   3   0         55.21         57.57         2.05 o                         
  -9   3   0         28.57         27.39         1.17 o                         
  -8   3   0       2677.23       2699.36        16.19 o                         
  -7   3   0       1661.57       1622.07        10.84 o                         
  -6   3   0       2650.04       2620.92        62.46 o                         
  -5   3   0        514.81        549.53         4.05 o                         
  -4   3   0        855.92        711.81         2.84 o                         
  -3   3   0      11442.15      11584.41        33.38 o                         
  -2   3   0          1.15          0.81         0.11 o                         
  -1   3   0       1066.81       1207.65        10.96 o                         
   0   3   0        279.08        266.24         4.86 o                         
   1   3   0       1378.37       1321.93        27.19 o                         
   2   3   0        498.49        470.52         3.93 o                         
   3   3   0       1121.74       1140.09         6.80 o                         
   4   3   0         19.61         22.66         1.00 o                         
   5   3   0        160.38        154.88         2.71 o                         
   6   3   0        956.56        987.51        10.95 o                         
   7   3   0        362.74        354.65         4.42 o                         
   8   3   0         36.20         37.63         1.68 o                         
   9   3   0        731.41        721.44         7.79 o                         
  10   3   0        132.13        129.19         3.64 o                         
  11   3   0        231.85        246.70         6.03 o                         
  12   3   0        132.56        133.88         4.30 o                         
 -15   4   0        199.70        193.99         4.34 o                         
 -14   4   0          2.07          1.56         0.77 o                         
 -13   4   0         55.44         58.65         2.74 o                         
 -12   4   0         55.86         55.19         2.26 o                         
 -11   4   0       2734.13       2724.96        13.62 o                         
 -10   4   0        122.53        119.47         2.57 o                         
  -9   4   0         90.22         95.40         2.32 o                         
  -8   4   0         10.46          9.88         0.77 o                         
  -7   4   0         37.18         37.70         0.89 o                         
  -6   4   0        311.53        312.74         5.91 o                         
  -5   4   0       1861.52       1881.55         9.37 o                         
  -4   4   0        195.69        147.17         1.12 o                         
  -3   4   0        626.72        611.38         2.05 o                         
  -2   4   0       2994.83       3048.63        18.76 o                         
  -1   4   0       1778.79       1838.40        20.25 o                         
   0   4   0        374.12        334.55         3.53 o                         
   1   4   0        932.09        930.71         9.31 o                         
   2   4   0         89.64         73.01         2.09 o                         
   3   4   0         51.33         50.83         1.23 o                         
   4   4   0         14.02          8.77         0.83 o                         
   5   4   0        291.94        281.10         4.15 o                         
   6   4   0       1204.85       1215.94         8.02 o                         
   7   4   0       1166.78       1186.48         8.70 o                         
   8   4   0        521.18        537.37         5.66 o                         
   9   4   0        820.50        805.92         9.55 o                         
  10   4   0          3.60          4.81         1.32 o                         
  11   4   0        479.35        474.40         7.72 o                         
  12   4   0        198.03        191.81         8.37 o                         
 -15   5   0          6.29          6.84         1.32 o                         
 -14   5   0         30.83         28.38         1.73 o                         
 -13   5   0        166.29        157.50         3.62 o                         
 -12   5   0        392.36        405.36         5.12 o                         
 -11   5   0        151.93        151.64         2.99 o                         
 -10   5   0        347.57        333.49         4.35 o                         
  -9   5   0       2265.43       2261.18        12.89 o                         
  -8   5   0         50.22         46.76         1.16 o                         
  -7   5   0       2035.30       2016.40         6.66 o                         
  -6   5   0        895.64        917.86        11.04 o                         
  -5   5   0         69.41         82.43         1.17 o                         
  -4   5   0          2.27          3.57         0.21 o                         
  -3   5   0       3478.18       3580.63        10.20 o                         
  -2   5   0        106.88        119.12         1.14 o                         
  -1   5   0        766.39        764.82         4.96 o                         
   0   5   0        372.38        417.06        14.43 o                         
   1   5   0       1717.93       1727.03         5.76 o                         
   2   5   0         87.07         77.21         1.58 o                         
   3   5   0        372.63        351.13        10.64 o                         
   4   5   0        148.00        143.03         2.50 o                         
   5   5   0        422.85        417.95         6.26 o                         
   6   5   0          2.73          2.00         0.88 o                         
   7   5   0          4.85          3.38         0.94 o                         
   8   5   0          3.53          2.92         0.85 o                         
   9   5   0        501.18        506.61         7.02 o                         
  10   5   0         35.38         36.58         2.74 o                         
  11   5   0         77.07         79.93         4.50 o                         
 -15   6   0        169.00        171.38         4.34 o                         
 -14   6   0          0.04          0.32         0.79 o                         
 -13   6   0        550.06        539.36         6.51 o                         
 -12   6   0        111.96        109.78         2.23 o                         
 -11   6   0        237.00        233.19         3.47 o                         
 -10   6   0        363.42        364.38         3.77 o                         
  -9   6   0        749.12        758.07         4.69 o                         
  -8   6   0        180.05        182.00         2.66 o                         
  -7   6   0       1392.58       1379.82         7.35 o                         
  -6   6   0          4.99          3.12         0.34 o                         
  -5   6   0          3.17          6.91         0.41 o                         
  -4   6   0        967.82        900.90         5.37 o                         
  -3   6   0        163.92        202.13         2.41 o                         
  -2   6   0       4122.18       4234.30        25.48 o                         
   0   6   0          0.67          0.84         0.29 o                         
   1   6   0         24.73         26.55         1.10 o                         
   2   6   0        427.12        396.70         4.84 o                         
   3   6   0        220.63        219.14         4.01 o                         
   4   6   0       1713.28       1698.94        14.01 o                         
   5   6   0         30.72         28.25         2.43 o                         
   6   6   0        253.97        239.41         5.32 o                         
   7   6   0       1084.24       1073.70        12.22 o                         
   8   6   0         35.19         33.52         2.26 o                         
   9   6   0         19.38         19.47         1.91 o                         
  10   6   0         27.41         25.59         2.61 o                         
 -15   7   0        235.13        246.32         4.95 o                         
 -14   7   0         87.31         90.43         2.77 o                         
 -13   7   0        253.69        250.09         3.67 o                         
 -12   7   0        234.90        233.30         3.77 o                         
 -11   7   0         44.08         43.11         1.46 o                         
 -10   7   0         60.04         59.82         1.61 o                         
  -9   7   0       1785.14       1794.31         8.14 o                         
  -8   7   0         31.76         33.24         1.40 o                         
  -7   7   0       2170.85       2185.18        14.49 o                         
  -6   7   0         84.44         77.62         1.52 o                         
  -5   7   0       1404.01       1360.29        11.30 o                         
  -4   7   0         38.12         41.27         1.00 o                         
  -3   7   0        120.15        108.21         1.49 o                         
  -2   7   0       3183.14       3174.57        21.54 o                         
  -1   7   0        189.48        186.67         3.01 o                         
   0   7   0       3506.58       3587.33        32.87 o                         
   1   7   0        159.74        172.86         4.08 o                         
   2   7   0       1137.62       1082.97         9.12 o                         
   3   7   0        342.39        330.07         5.33 o                         
   4   7   0         20.15         16.41         1.80 o                         
   5   7   0        906.04        909.27        10.42 o                         
   6   7   0        672.61        679.86         8.16 o                         
   7   7   0         10.88         10.96         1.30 o                         
   8   7   0         16.24         16.56         2.19 o                         
   9   7   0          5.39          4.28         1.42 o                         
 -15   8   0          2.03          1.96         0.87 o                         
 -14   8   0         70.82         75.40         2.51 o                         
 -13   8   0         18.70         19.33         1.24 o                         
 -12   8   0        108.43        108.82         2.81 o                         
 -11   8   0         22.12         19.73         1.22 o                         
 -10   8   0         68.10         66.50         1.73 o                         
  -9   8   0        746.42        771.87         5.26 o                         
  -8   8   0        326.10        322.50         3.98 o                         
  -7   8   0        739.03        749.19         5.03 o                         
  -6   8   0        131.60        136.57         2.01 o                         
  -5   8   0        378.02        364.46         3.63 o                         
  -4   8   0       1691.72       1640.27        12.95 o                         
  -3   8   0        858.80        825.86         5.49 o                         
  -2   8   0        728.85        723.35         6.29 o                         
  -1   8   0         11.76         10.87         1.30 o                         
   0   8   0         29.07         28.70         1.26 o                         
   1   8   0          1.87          1.20         0.66 o                         
   2   8   0         59.72         58.34         2.48 o                         
   3   8   0       1043.42       1041.03        12.61 o                         
   4   8   0        170.40        168.25         3.99 o                         
   5   8   0        168.92        175.78         4.11 o                         
   6   8   0         13.98         12.56         1.66 o                         
   7   8   0          7.62          9.79         1.74 o                         
   8   8   0         10.16          6.86         1.93 o                         
 -15   9   0        213.97        219.28         8.13 o                         
 -14   9   0        343.44        341.05         5.60 o                         
 -13   9   0         17.96         17.36         1.74 o                         
 -12   9   0         64.92         62.58         2.92 o                         
 -11   9   0         84.39         92.30         2.83 o                         
 -10   9   0         86.42         82.17         2.54 o                         
  -9   9   0         10.97         11.36         1.09 o                         
  -8   9   0        130.30        130.05         2.50 o                         
  -7   9   0        140.99        144.55         2.37 o                         
  -6   9   0       1600.17       1556.24        15.82 o                         
  -5   9   0          1.85          1.73         0.44 o                         
  -4   9   0        435.17        430.16         4.39 o                         
  -3   9   0        716.51        739.35         6.34 o                         
  -2   9   0       1244.78       1273.50         8.02 o                         
  -1   9   0        143.40        146.40         2.88 o                         
   0   9   0        930.95        929.96        12.64 o                         
   1   9   0        397.62        397.76         5.61 o                         
   2   9   0        128.64        128.29         3.80 o                         
   3   9   0          1.54          0.78         0.98 o                         
   4   9   0        265.56        275.76         6.76 o                         
   5   9   0        509.62        514.43         7.66 o                         
   6   9   0         61.95         62.00         3.40 o                         
   7   9   0         50.46         48.65         4.24 o                         
 -15  10   0          0.41          1.46         2.05 o                         
 -14  10   0         30.55         30.23         2.93 o                         
 -13  10   0         41.87         41.55         2.81 o                         
 -12  10   0        491.63        486.15        10.91 o                         
 -11  10   0         46.79         44.52         2.58 o                         
 -10  10   0        582.58        599.15        12.46 o                         
  -9  10   0          6.83         11.04         1.12 o                         
  -8  10   0         65.29         60.55         1.87 o                         
  -7  10   0        641.73        631.09         6.80 o                         
  -6  10   0         10.97          7.69         1.13 o                         
  -5  10   0          3.53          2.63         0.75 o                         
  -4  10   0       2300.49       2271.54        14.15 o                         
  -3  10   0         85.79         85.26         2.18 o                         
  -2  10   0          1.34          1.50         0.49 o                         
  -1  10   0        268.76        259.19         4.16 o                         
   0  10   0        183.23        193.34         3.79 o                         
   1  10   0          8.10         11.85         1.50 o                         
   2  10   0        823.31        831.46         9.98 o                         
   3  10   0        333.90        341.47         6.29 o                         
   4  10   0        394.81        413.82         8.61 o                         
   5  10   0        177.68        174.59         5.46 o                         
   6  10   0         11.05         21.00         3.71 o                         
 -14  11   0          0.05         -0.96         0.96 o                         
 -13  11   0        283.76        309.37         7.72 o                         
 -12  11   0         55.66         56.87         3.49 o                         
 -11  11   0        301.22        319.63         9.22 o                         
 -10  11   0         12.84         12.40         2.07 o                         
  -9  11   0        302.95        297.64         5.81 o                         
  -8  11   0          7.25          7.99         1.26 o                         
  -7  11   0        348.36        361.30         6.53 o                         
  -6  11   0        317.68        313.63         6.00 o                         
  -5  11   0        632.75        642.86         7.65 o                         
  -4  11   0         13.84         16.90         1.50 o                         
  -3  11   0          4.10          4.30         0.97 o                         
  -2  11   0         79.19         80.18         3.27 o                         
  -1  11   0        990.26        981.41         8.64 o                         
   0  11   0        208.25        209.15         4.25 o                         
   1  11   0         48.83         45.41         2.49 o                         
   2  11   0         39.24         41.29         2.88 o                         
   3  11   0        114.63        116.63         4.87 o                         
   4  11   0         67.28         81.89         4.01 o                         
 -14  12   0        101.58         98.45         8.80 o                         
 -13  12   0        198.30        190.99         8.10 o                         
 -12  12   0         14.65         17.21         2.51 o                         
 -11  12   0        349.03        357.89         9.58 o                         
 -10  12   0         16.26         11.16         2.35 o                         
  -9  12   0        453.76        458.08         8.02 o                         
  -8  12   0          1.91          3.80         1.50 o                         
  -7  12   0        587.35        597.00         9.07 o                         
  -6  12   0         16.91         18.12         1.96 o                         
  -5  12   0        257.84        256.60         5.35 o                         
  -4  12   0         26.11         24.16         2.30 o                         
  -3  12   0        296.28        284.91         5.68 o                         
  -2  12   0         54.09         59.25         2.64 o                         
  -1  12   0          6.77          5.38         1.42 o                         
   0  12   0         22.98         30.02         2.41 o                         
   1  12   0         40.56         40.19         2.46 o                         
   2  12   0         34.42         35.05         2.40 o                         
   3  12   0        116.43        109.15         4.21 o                         
 -13  13   0        219.14        214.51        13.15 o                         
 -12  13   0         20.09         17.08         3.70 o                         
 -11  13   0        154.78        150.25         7.35 o                         
 -10  13   0          0.71          1.20         1.80 o                         
  -9  13   0         16.60         21.76         3.51 o                         
  -8  13   0         17.34         17.40         2.77 o                         
  -7  13   0        118.13        107.93         6.68 o                         
  -6  13   0         79.27         77.64         4.77 o                         
  -5  13   0        447.39        454.75        10.11 o                         
  -4  13   0        438.95        413.43         9.50 o                         
  -3  13   0         71.51         73.62         3.11 o                         
  -2  13   0          0.00          0.31         0.96 o                         
  -1  13   0         77.99         70.19         3.99 o                         
   0  13   0         84.82         81.15         3.50 o                         
   1  13   0         68.22         69.97         3.26 o                         
 -11  14   0         78.79         81.54         8.80 o                         
 -10  14   0          2.88          3.45         2.36 o                         
  -9  14   0        458.38        479.83        13.90 o                         
  -8  14   0         47.26         62.28         5.91 o                         
  -7  14   0        186.46        157.57         8.29 o                         
  -6  14   0        157.62        136.98         8.04 o                         
  -5  14   0         22.54         22.56         2.71 o                         
  -4  14   0        144.09        151.17         6.75 o                         
  -3  14   0        144.29        153.64         5.55 o                         
  -2  14   0        253.80        245.59         6.34 o                         
  -1  14   0        111.79        108.10         6.85 o                         
  -9  15   0         19.62         14.74         5.19 o                         
  -8  15   0          4.04          1.84         2.13 o                         
  -7  15   0          0.26          1.76         2.49 o                         
  -4  15   0        181.33        183.74         8.95 o                         
   3 -15   1        412.42        419.24        18.69 o                         
   4 -15   1         54.56         57.24         5.41 o                         
   5 -15   1          0.29          1.23         3.68 o                         
   6 -15   1        118.97        126.54        10.40 o                         
   7 -15   1        203.47        236.40        10.59 o                         
   8 -15   1          0.02         -1.56         1.56 o                         
   9 -15   1         21.72         25.65         4.52 o                         
  10 -15   1          0.00         -0.78         2.43 o                         
   0 -14   1          3.38         -1.14         1.76 o                         
   1 -14   1          1.97          2.45         1.27 o                         
   2 -14   1         60.05         61.51         3.73 o                         
   3 -14   1        431.02        439.17        10.24 o                         
   4 -14   1          0.28         -1.07         1.08 o                         
   5 -14   1        257.86        260.79         6.89 o                         
   6 -14   1         71.90         68.00         5.86 o                         
   7 -14   1        229.33        232.80         9.75 o                         
   8 -14   1          1.76          2.18         1.56 o                         
   9 -14   1          3.29          3.88         2.20 o                         
  10 -14   1          4.61          3.76         2.32 o                         
  11 -14   1          8.91          9.52         4.23 o                         
  -2 -13   1         17.50         13.95         2.14 o                         
  -1 -13   1         14.34         16.82         1.90 o                         
   0 -13   1         75.59         80.40         4.14 o                         
   1 -13   1          0.05         -0.78         0.78 o                         
   2 -13   1          6.56          4.56         1.32 o                         
   3 -13   1        454.15        450.57         8.36 o                         
   4 -13   1         56.39         58.17         3.42 o                         
   5 -13   1         16.55         22.14         2.35 o                         
   6 -13   1          4.96         -0.15         0.70 o                         
   7 -13   1        335.16        336.59        10.56 o                         
   8 -13   1        548.46        556.23        13.31 o                         
   9 -13   1        165.31        183.04         5.86 o                         
  10 -13   1         28.21         31.92         3.02 o                         
  11 -13   1         38.06         45.58         4.05 o                         
  12 -13   1        187.80        197.95         7.99 o                         
  -4 -12   1         24.40         21.08         6.50 o                         
  -3 -12   1        523.45        551.03         8.80 o                         
  -2 -12   1        668.64        696.48         8.68 o                         
  -1 -12   1        134.83        130.16         4.47 o                         
   0 -12   1          1.00          0.84         0.98 o                         
   1 -12   1          0.28          0.56         0.68 o                         
   2 -12   1         72.85         71.47         3.08 o                         
   3 -12   1         13.58         14.07         1.42 o                         
   4 -12   1        161.58        158.76         4.17 o                         
   5 -12   1         11.22          9.96         1.29 o                         
   6 -12   1        189.54        177.83         5.01 o                         
   7 -12   1        122.24        129.41         4.98 o                         
   8 -12   1         22.75         22.33         2.11 o                         
   9 -12   1        124.08        123.80         3.64 o                         
  10 -12   1         99.09         90.58         4.28 o                         
  11 -12   1         15.90         18.35         2.44 o                         
  12 -12   1        197.27        203.12         7.76 o                         
  13 -12   1         12.55         16.34         2.25 o                         
  14 -12   1         19.27         30.63         5.22 o                         
  -5 -11   1        245.68        246.22         7.40 o                         
  -4 -11   1        329.52        340.27         8.18 o                         
  -3 -11   1        208.85        207.06         5.62 o                         
  -2 -11   1         35.98         37.19         2.37 o                         
  -1 -11   1         83.06         78.46         3.02 o                         
   0 -11   1        138.08        139.98         4.03 o                         
   1 -11   1        549.22        550.73         6.29 o                         
   2 -11   1         24.35         23.62         1.42 o                         
   3 -11   1        301.04        286.39         5.59 o                         
   4 -11   1        377.73        365.74         5.07 o                         
   5 -11   1         20.68         20.58         1.62 o                         
   6 -11   1        128.90        132.62         4.03 o                         
   7 -11   1          5.48          4.47         0.81 o                         
   8 -11   1        124.20        121.11         2.98 o                         
   9 -11   1        662.45        690.52         7.03 o                         
  10 -11   1          9.96          9.22         1.53 o                         
  11 -11   1         23.75         20.24         2.18 o                         
  12 -11   1        265.57        262.44         6.96 o                         
  13 -11   1        114.72        108.24         4.77 o                         
  14 -11   1        397.86        402.25        11.14 o                         
  -6 -10   1        295.00        289.34        12.79 o                         
  -5 -10   1          6.38          5.14         1.38 o                         
  -4 -10   1        161.59        164.94         4.86 o                         
  -3 -10   1         39.96         44.37         2.68 o                         
  -2 -10   1          0.31          0.34         0.70 o                         
  -1 -10   1         47.84         47.34         2.20 o                         
   0 -10   1          3.03          2.43         0.73 o                         
   1 -10   1         22.64         20.53         1.22 o                         
   2 -10   1         10.99         12.54         0.94 o                         
   3 -10   1        279.05        281.13         3.60 o                         
   4 -10   1          3.93          4.01         0.71 o                         
   5 -10   1        874.08        865.28         7.84 o                         
   6 -10   1         42.07         39.59         1.37 o                         
   7 -10   1         52.64         47.09         1.55 o                         
   8 -10   1          8.34          8.17         0.96 o                         
   9 -10   1        312.95        302.54         4.45 o                         
  10 -10   1          5.90          6.10         1.12 o                         
  11 -10   1         57.91         57.07         2.19 o                         
  12 -10   1        314.55        310.38         6.39 o                         
  13 -10   1        119.09        120.36         4.21 o                         
  14 -10   1          8.13          5.47         1.75 o                         
  -8  -9   1         62.92         51.85         5.80 o                         
  -7  -9   1         36.57         38.79         3.23 o                         
  -6  -9   1        309.98        322.77         7.67 o                         
  -5  -9   1          8.21          6.20         1.54 o                         
  -4  -9   1        303.15        324.98         8.36 o                         
  -3  -9   1        436.02        433.88         8.82 o                         
  -2  -9   1         12.41         11.56         1.89 o                         
  -1  -9   1          8.45          4.41         1.35 o                         
   0  -9   1        203.61        201.59         3.50 o                         
   1  -9   1         20.95         18.15         1.17 o                         
   2  -9   1         14.16         15.74         0.93 o                         
   3  -9   1         53.91         51.02         1.60 o                         
   4  -9   1       1758.12       1764.63        20.25 o                         
   5  -9   1         37.31         33.80         1.17 o                         
   6  -9   1        120.14        117.48         1.88 o                         
   7  -9   1         73.06         76.42         1.76 o                         
   8  -9   1        765.88        776.46         5.80 o                         
   9  -9   1         32.82         35.88         1.50 o                         
  10  -9   1        707.33        706.07         6.74 o                         
  11  -9   1         53.48         53.08         1.66 o                         
  12  -9   1         17.31         16.97         1.16 o                         
  13  -9   1        232.10        234.55         4.47 o                         
  14  -9   1        216.27        208.73         4.40 o                         
  15  -9   1         96.86         95.40         5.52 o                         
  -9  -8   1        374.29        393.17        13.06 o                         
  -8  -8   1         58.49         54.23         2.85 o                         
  -7  -8   1        297.48        303.78         7.00 o                         
  -6  -8   1        204.51        215.68         5.68 o                         
  -5  -8   1         60.36         59.15         3.67 o                         
  -4  -8   1        192.50        197.85         5.08 o                         
  -3  -8   1          8.15         10.59         1.36 o                         
  -2  -8   1         36.10         28.89         1.80 o                         
  -1  -8   1        619.78        612.51         8.69 o                         
   0  -8   1        195.48        207.33         3.84 o                         
   1  -8   1       1977.24       1973.30        23.14 o                         
   2  -8   1        239.36        236.57         4.66 o                         
   3  -8   1         93.43         89.32         2.53 o                         
   4  -8   1        418.93        419.18         4.43 o                         
   5  -8   1       1923.32       1909.50        13.47 o                         
   6  -8   1       1257.26       1229.84         8.97 o                         
   7  -8   1          2.71          2.84         0.46 o                         
   8  -8   1          4.54          7.94         0.81 o                         
   9  -8   1         46.90         45.63         1.41 o                         
  10  -8   1        300.14        305.98         3.94 o                         
  11  -8   1          1.04          0.30         0.51 o                         
  12  -8   1        396.62        391.44         4.89 o                         
  13  -8   1          4.60          4.27         0.80 o                         
  14  -8   1         14.15         13.57         1.46 o                         
  15  -8   1          6.10          4.28         1.16 o                         
 -10  -7   1        265.85        255.18        13.65 o                         
  -9  -7   1          0.38         -0.72         0.72 o                         
  -8  -7   1        325.01        317.91         7.04 o                         
  -7  -7   1        157.21        156.91         4.87 o                         
  -6  -7   1        234.53        251.27         6.72 o                         
  -5  -7   1        277.63        278.13         5.25 o                         
  -4  -7   1        495.29        480.52         8.05 o                         
  -3  -7   1         34.08         30.13         1.36 o                         
  -2  -7   1        577.95        541.40         8.51 o                         
  -1  -7   1         38.10         39.16         2.64 o                         
   0  -7   1        372.42        371.20        10.32 o                         
   1  -7   1       1151.69       1114.71        22.79 o                         
   2  -7   1        571.40        616.80         6.38 o                         
   3  -7   1        174.67        163.44         1.88 o                         
   4  -7   1       1671.03       1612.20        12.19 o                         
   5  -7   1         60.66         58.53         1.02 o                         
   6  -7   1          7.72          7.79         0.56 o                         
   7  -7   1         33.93         32.91         1.01 o                         
   8  -7   1       1159.08       1142.50         8.89 o                         
   9  -7   1         37.13         40.08         1.33 o                         
  10  -7   1        465.15        468.63         5.14 o                         
  11  -7   1          1.10          1.97         0.59 o                         
  12  -7   1         27.19         26.29         1.32 o                         
  13  -7   1          0.59          0.36         0.57 o                         
  14  -7   1         12.07         13.12         1.31 o                         
  15  -7   1        516.45        505.43         6.62 o                         
 -11  -6   1         49.66         56.52         5.22 o                         
 -10  -6   1        186.99        188.85         5.11 o                         
  -9  -6   1         22.12         22.36         2.37 o                         
  -8  -6   1         30.11         26.87         2.62 o                         
  -7  -6   1         25.83         25.47         1.98 o                         
  -6  -6   1        769.68        780.65         9.01 o                         
  -5  -6   1        172.63        173.66         4.30 o                         
  -4  -6   1       2358.79       2392.97        11.40 o                         
  -3  -6   1       1152.68       1165.65        11.54 o                         
  -2  -6   1          4.04          4.64         0.71 o                         
  -1  -6   1        866.74        848.31        18.42 o                         
   0  -6   1        885.95        871.12        15.89 o                         
   1  -6   1       1918.76       1925.03        48.53 o                         
   2  -6   1       4095.99       4001.46        43.70 o                         
   3  -6   1         21.71         18.10         0.87 o                         
   4  -6   1        404.52        399.08         3.22 o                         
   5  -6   1       1397.10       1373.78         6.34 o                         
   6  -6   1        621.26        618.40         3.69 o                         
   7  -6   1         99.49        107.84         1.79 o                         
   8  -6   1       1452.22       1427.46        11.87 o                         
   9  -6   1        206.92        209.11         2.77 o                         
  10  -6   1        182.23        177.03         3.19 o                         
  11  -6   1         49.86         51.74         2.16 o                         
  12  -6   1       1291.25       1274.04         8.78 o                         
  13  -6   1        476.77        463.92         5.35 o                         
  14  -6   1        246.31        236.60         4.74 o                         
  15  -6   1          5.04          4.94         1.17 o                         
 -11  -5   1        226.19        218.79         6.08 o                         
 -10  -5   1         79.44         94.93         5.50 o                         
  -9  -5   1          0.04          0.41         0.76 o                         
  -8  -5   1          0.41          0.41         0.65 o                         
  -7  -5   1         39.37         35.02         2.17 o                         
  -6  -5   1        420.63        419.80         6.02 o                         
  -5  -5   1          0.50          0.78         0.46 o                         
  -4  -5   1         47.03         39.87         1.47 o                         
  -3  -5   1          0.34          2.40         0.53 o                         
  -2  -5   1          0.35          0.19         0.38 o                         
  -1  -5   1       5820.44       5606.59       215.70 o                         
   0  -5   1       1901.71       1889.53        19.06 o                         
   1  -5   1        103.91        102.34         1.67 o                         
   2  -5   1         21.75         25.59         0.55 o                         
   3  -5   1        484.37        519.85         2.81 o                         
   4  -5   1       1590.13       1617.71         7.55 o                         
   5  -5   1         24.75         35.59         1.05 o                         
   6  -5   1       2453.26       2417.76        16.81 o                         
   7  -5   1        541.44        550.97         6.07 o                         
   8  -5   1        335.65        324.50         3.69 o                         
   9  -5   1        453.67        430.47         4.75 o                         
  10  -5   1         94.67         95.15         2.28 o                         
  11  -5   1        173.47        167.09         3.17 o                         
  12  -5   1         23.47         24.31         1.54 o                         
  13  -5   1         54.38         53.88         2.38 o                         
  14  -5   1          2.33          1.83         0.90 o                         
  15  -5   1        107.58        109.87         3.44 o                         
 -12  -4   1        279.37        277.95         9.84 o                         
 -11  -4   1         71.51         69.99         3.47 o                         
 -10  -4   1        408.11        396.83         8.40 o                         
  -9  -4   1        131.12        132.71         3.28 o                         
  -8  -4   1        157.65        154.91         3.37 o                         
  -7  -4   1         42.48         38.65         2.94 o                         
  -6  -4   1        191.95        184.04         3.70 o                         
  -5  -4   1        732.82        711.11         5.62 o                         
  -4  -4   1         49.61         48.73         1.13 o                         
  -3  -4   1       6251.89       6135.13        46.40 o                         
  -2  -4   1        154.40        126.31         2.01 o                         
  -1  -4   1         27.84         20.55         0.82 o                         
   0  -4   1       1949.03       1908.87        14.23 o                         
   1  -4   1       2897.13       2467.76         7.94 o                         
   2  -4   1        882.50        860.48         4.88 o                         
   3  -4   1          8.23          1.44         0.23 o                         
   4  -4   1        181.93        193.52         2.19 o                         
   5  -4   1        100.02        112.18         1.71 o                         
   7  -4   1        929.68        957.68         5.72 o                         
   8  -4   1        720.04        706.30         4.70 o                         
   9  -4   1         99.96         94.99         2.31 o                         
  10  -4   1         67.83         69.09         2.00 o                         
  11  -4   1         77.94         76.84         2.28 o                         
  12  -4   1        210.00        202.46         4.51 o                         
  13  -4   1         40.49         39.65         1.87 o                         
  14  -4   1          7.19          8.27         1.25 o                         
  15  -4   1        180.55        171.88         6.39 o                         
 -13  -3   1          3.22         -0.24         1.45 o                         
 -12  -3   1         67.60         61.95         3.91 o                         
 -11  -3   1         81.26         79.31         3.15 o                         
 -10  -3   1         24.37         28.66         2.12 o                         
  -9  -3   1          6.05          7.36         1.05 o                         
  -8  -3   1       1458.89       1462.47         8.60 o                         
  -7  -3   1         11.78         11.53         1.34 o                         
  -6  -3   1         29.27         25.87         1.22 o                         
  -5  -3   1        125.16        113.25         1.85 o                         
  -4  -3   1       1520.30       1451.62        13.92 o                         
  -3  -3   1        135.33        146.95         2.04 o                         
  -2  -3   1        713.75        787.41         5.14 o                         
  -1  -3   1         46.84         82.25         1.27 o                         
   0  -3   1       1815.48       1683.39        15.93 o                         
   1  -3   1          1.64          1.28         0.24 o                         
   2  -3   1         27.48         35.21         0.56 o                         
   3  -3   1        552.59        638.09         3.87 o                         
   4  -3   1       1149.21       1295.96         5.34 o                         
   5  -3   1       4815.23       4839.73        78.17 o                         
   6  -3   1        928.00        986.04         7.66 o                         
   7  -3   1        196.88        198.67         2.42 o                         
   8  -3   1         85.80         84.86         1.92 o                         
   9  -3   1        657.48        653.13         5.28 o                         
  10  -3   1        323.50        321.56         5.60 o                         
  11  -3   1         30.23         31.53         2.10 o                         
  12  -3   1         41.97         40.71         2.53 o                         
  13  -3   1         53.74         59.61         2.81 o                         
  14  -3   1         10.32         12.69         1.86 o                         
 -13  -2   1          0.02         -0.24         1.09 o                         
 -12  -2   1         29.32         30.37         2.46 o                         
 -11  -2   1          8.37          8.32         1.52 o                         
 -10  -2   1       1049.70       1060.48        10.74 o                         
  -9  -2   1        183.68        174.78         3.11 o                         
  -8  -2   1         60.07         52.96         2.20 o                         
  -7  -2   1        406.37        387.75         4.32 o                         
  -6  -2   1       1172.54       1112.79         5.77 o                         
  -5  -2   1       3154.63       3090.16         8.14 o                         
  -4  -2   1        375.02        373.07         3.23 o                         
  -3  -2   1        193.20        193.00         2.15 o                         
  -2  -2   1       1641.51       1701.37        15.26 o                         
  -1  -2   1          3.92          4.45         0.27 o                         
   0  -2   1        868.09        864.15         4.24 o                         
   1  -2   1       2889.80       3158.75        34.01 o                         
   2  -2   1       2356.60       2466.56        10.84 o                         
   3  -2   1       5284.96       5350.21        30.38 o                         
   4  -2   1        353.64        303.53         2.24 o                         
   5  -2   1          0.26          2.37         0.66 o                         
   6  -2   1          5.69          6.48         0.92 o                         
   7  -2   1         58.56         54.64         1.78 o                         
   8  -2   1       2529.28       2491.43        10.72 o                         
   9  -2   1         62.31         59.16         2.13 o                         
  10  -2   1         72.24         72.56         2.14 o                         
  11  -2   1       1220.70       1270.18        11.92 o                         
  12  -2   1        351.85        357.55         6.84 o                         
  13  -2   1         31.62         35.50         2.13 o                         
  14  -2   1         38.60         41.97         2.83 o                         
 -14  -1   1         34.32         41.53         4.50 o                         
 -13  -1   1        253.33        257.04         5.83 o                         
 -12  -1   1        482.00        469.24         6.08 o                         
 -11  -1   1        854.43        863.01        10.69 o                         
 -10  -1   1          3.26          3.02         0.86 o                         
  -9  -1   1         76.59         78.06         2.28 o                         
  -8  -1   1       1535.32       1494.69         7.90 o                         
  -7  -1   1         55.73         59.79         1.53 o                         
  -6  -1   1       1272.26       1224.78         6.39 o                         
  -5  -1   1         32.62         30.97         0.82 o                         
  -4  -1   1        989.76       1023.23         3.65 o                         
  -3  -1   1       7837.15       7412.00        29.68 o                         
  -2  -1   1        264.45        277.61         1.49 o                         
  -1  -1   1        638.40        712.59         5.69 o                         
   0  -1   1         65.09         61.98         0.99 o                         
   1  -1   1         16.93         30.43         0.52 o                         
   2  -1   1        512.98        527.22         5.27 o                         
   3  -1   1       6850.56       6710.99        21.65 o                         
   4  -1   1         18.12         10.83         0.65 o                         
   5  -1   1          0.67          1.04         0.54 o                         
   6  -1   1         87.48         74.68         1.90 o                         
   7  -1   1         15.63         13.95         1.30 o                         
   8  -1   1       1934.04       1920.60         9.28 o                         
   9  -1   1          8.75          8.45         0.98 o                         
  10  -1   1        336.23        337.06         4.72 o                         
  11  -1   1         51.15         50.87         2.41 o                         
  12  -1   1        131.39        130.23         3.53 o                         
  13  -1   1         13.28         11.35         1.88 o                         
  14  -1   1          1.07          1.24         1.04 o                         
 -14   0   1         23.90         28.02         3.13 o                         
 -13   0   1        210.46        217.10         4.78 o                         
 -12   0   1          1.07          1.77         0.81 o                         
 -11   0   1        241.28        236.09         4.80 o                         
 -10   0   1        650.57        644.52         7.24 o                         
  -9   0   1         31.33         26.06         1.54 o                         
  -8   0   1         25.94         29.09         1.56 o                         
  -7   0   1        920.52        921.61         7.77 o                         
  -6   0   1       1561.18       1651.49         6.46 o                         
  -5   0   1       1962.74       2051.41        18.79 o                         
  -4   0   1       1464.28       1754.04        11.93 o                         
  -3   0   1       8763.84       9013.81        24.03 o                         
  -2   0   1         15.97         16.16         0.52 o                         
  -1   0   1         51.82         57.37         0.77 o                         
   1   0   1       1254.37       1355.73         7.88 o                         
   2   0   1       1100.78       1186.06         5.01 o                         
   3   0   1       4265.85       4467.90        22.33 o                         
   4   0   1        105.04         98.27         1.25 o                         
   5   0   1        575.46        597.51         3.77 o                         
   6   0   1        157.12        164.78         2.42 o                         
   7   0   1        905.68        887.94        11.46 o                         
   8   0   1        774.27        785.72         7.96 o                         
   9   0   1        110.30        115.14         2.52 o                         
  10   0   1        793.26        788.87         7.25 o                         
  11   0   1         20.35         22.66         1.51 o                         
  12   0   1         69.23         63.08         3.23 o                         
  13   0   1        196.10        202.78         5.18 o                         
  14   0   1          6.49          8.77         3.51 o                         
 -14   1   1         29.30         32.56         2.25 o                         
 -13   1   1        955.37        934.62         9.53 o                         
 -12   1   1       1416.44       1433.07        13.53 o                         
 -11   1   1        117.72        126.23         3.22 o                         
 -10   1   1        156.84        154.97         3.05 o                         
  -9   1   1         89.94         84.56         2.30 o                         
  -8   1   1       1465.85       1413.21        11.15 o                         
  -7   1   1        265.22        268.75         4.16 o                         
  -6   1   1        999.90        991.81         9.11 o                         
  -5   1   1       1476.66       1419.40         5.21 o                         
  -4   1   1        390.19        478.24         4.37 o                         
  -3   1   1          1.88          0.17         0.30 o                         
  -2   1   1         75.20         73.57         0.80 o                         
  -1   1   1       3132.88       3362.71        13.64 o                         
   0   1   1          2.52          2.37         0.26 o                         
   1   1   1       1592.48       1597.84        18.35 o                         
   2   1   1       2729.46       2863.78        15.51 o                         
   3   1   1        503.12        504.49         3.33 o                         
   4   1   1        326.35        356.22         2.83 o                         
   5   1   1          2.11          4.69         0.58 o                         
   6   1   1       2134.24       2073.96         9.60 o                         
   7   1   1          0.95          0.76         0.72 o                         
   8   1   1        546.24        542.47         7.77 o                         
   9   1   1         83.24         81.38         2.35 o                         
  10   1   1        373.58        367.02         4.47 o                         
  11   1   1        249.97        251.38         5.20 o                         
  12   1   1        219.20        198.37         5.51 o                         
  13   1   1        208.80        210.82         6.91 o                         
 -15   2   1         64.10         62.67         5.37 o                         
 -14   2   1         10.95         11.88         1.91 o                         
 -13   2   1        204.75        204.98         4.91 o                         
 -12   2   1          9.08          7.31         1.26 o                         
 -11   2   1        731.40        719.17         6.73 o                         
 -10   2   1       1343.21       1331.23        10.26 o                         
  -9   2   1        247.41        252.07         3.51 o                         
  -8   2   1        225.68        226.75         4.79 o                         
  -7   2   1         33.34         37.18         1.60 o                         
  -6   2   1        390.48        404.19         9.81 o                         
  -5   2   1       6205.12       6320.06        38.61 o                         
  -4   2   1       1666.45       1891.99        14.20 o                         
  -3   2   1       1691.88       1669.26         8.77 o                         
  -2   2   1        130.17        159.34         0.95 o                         
  -1   2   1       3570.56       3690.50        25.27 o                         
   0   2   1        187.75        194.06         2.32 o                         
   1   2   1       4296.86       4670.19        24.01 o                         
   2   2   1        569.78        552.69         3.49 o                         
   3   2   1       2056.17       2163.83        11.05 o                         
   4   2   1       1436.73       1439.29         8.16 o                         
   5   2   1        130.73        115.85         2.28 o                         
   6   2   1         13.68          8.46         1.17 o                         
   7   2   1        177.28        190.28         3.94 o                         
   8   2   1          0.22         -0.23         0.59 o                         
   9   2   1        185.17        192.48         3.91 o                         
  10   2   1         11.20         11.31         1.42 o                         
  11   2   1        160.91        156.88         4.73 o                         
  12   2   1          8.53         11.10         1.94 o                         
 -15   3   1         62.19         63.30         2.71 o                         
 -14   3   1        215.84        220.51         5.26 o                         
 -13   3   1         18.35         17.61         1.55 o                         
 -12   3   1        728.04        713.34         7.62 o                         
 -11   3   1        194.36        196.10         3.82 o                         
 -10   3   1       1123.80       1135.26         7.93 o                         
  -9   3   1        116.43        117.33         2.23 o                         
  -8   3   1       3714.89       3685.11        38.37 o                         
  -7   3   1          9.52          9.25         0.69 o                         
  -6   3   1        464.88        462.91         4.76 o                         
  -5   3   1         93.72         99.49         1.16 o                         
  -4   3   1          2.49          5.65         0.22 o                         
  -3   3   1      30750.36      30357.76        74.16 o                         
  -2   3   1       3570.24       3833.71        17.08 o                         
  -1   3   1       3690.63       3512.33        28.90 o                         
   0   3   1       2194.32       2221.20        19.79 o                         
   1   3   1        226.04        290.33         3.55 o                         
   2   3   1         65.77         85.66         1.59 o                         
   3   3   1        109.99        141.84         2.19 o                         
   4   3   1       3248.24       3263.57        17.67 o                         
   5   3   1         89.32         83.11         2.22 o                         
   6   3   1        895.30        901.07         6.37 o                         
   7   3   1        560.64        569.17         6.37 o                         
   8   3   1         26.79         27.86         1.54 o                         
   9   3   1         17.01         20.01         1.64 o                         
  10   3   1        486.00        484.71         6.49 o                         
  11   3   1         26.61         29.69         2.27 o                         
  12   3   1         45.79         44.49         3.20 o                         
 -15   4   1         55.05         51.94         2.61 o                         
 -14   4   1         10.22         10.21         1.27 o                         
 -13   4   1          2.47          2.33         0.77 o                         
 -12   4   1         61.64         61.08         2.31 o                         
 -11   4   1        117.28        105.72         2.28 o                         
 -10   4   1        305.11        304.95         3.96 o                         
  -9   4   1         11.61         12.13         0.81 o                         
  -8   4   1        139.89        146.32         3.19 o                         
  -7   4   1         22.40         25.88         0.94 o                         
  -6   4   1        246.41        239.20         2.53 o                         
  -5   4   1        140.54        136.67         1.13 o                         
  -4   4   1        634.67        607.19         3.19 o                         
  -3   4   1        371.33        329.40         1.84 o                         
  -2   4   1       7144.41       7760.54        34.17 o                         
  -1   4   1       1008.93        945.85         7.30 o                         
   0   4   1       8556.73       8212.54        87.33 o                         
   1   4   1        171.35        192.29         4.57 o                         
   2   4   1       1129.08       1095.70         7.90 o                         
   3   4   1        988.98       1001.61         5.98 o                         
   4   4   1         11.43         13.01         1.12 o                         
   5   4   1        425.74        392.41         9.53 o                         
   6   4   1        719.16        707.81         5.53 o                         
   7   4   1         65.91         58.88         2.37 o                         
   8   4   1       1775.17       1843.88        10.86 o                         
   9   4   1         94.58         93.53         3.21 o                         
  10   4   1        730.41        726.43         9.20 o                         
  11   4   1         25.02         25.59         2.47 o                         
 -15   5   1          3.63          3.20         1.14 o                         
 -14   5   1        196.12        197.06         4.31 o                         
 -13   5   1         14.49         15.28         1.25 o                         
 -12   5   1        158.93        151.84         2.79 o                         
 -11   5   1         13.79         16.42         1.10 o                         
 -10   5   1        117.79        125.32         2.34 o                         
  -9   5   1         28.79         35.12         1.46 o                         
  -8   5   1        101.14        109.94         2.00 o                         
  -7   5   1       1067.04       1079.39         4.54 o                         
  -6   5   1          0.58          0.31         0.22 o                         
  -5   5   1       4028.38       4138.22        24.01 o                         
  -4   5   1       3613.68       3728.60        14.61 o                         
  -3   5   1         34.89         37.17         0.57 o                         
  -2   5   1         51.78         46.86         0.70 o                         
  -1   5   1       4537.36       4774.62        37.54 o                         
   1   5   1       6671.42       6832.93       202.35 o                         
   2   5   1        300.44        300.05         4.01 o                         
   3   5   1         75.10         62.41         1.78 o                         
   4   5   1        331.28        341.27         4.30 o                         
   5   5   1         21.93         23.03         1.29 o                         
   6   5   1          2.50          1.72         0.66 o                         
   7   5   1         37.23         32.35         2.40 o                         
   8   5   1        546.56        560.00         7.25 o                         
   9   5   1          3.04         -0.04         0.85 o                         
  10   5   1        244.07        256.94         7.40 o                         
  11   5   1        283.50        290.24        13.76 o                         
 -15   6   1        345.39        342.95         5.78 o                         
 -14   6   1        200.15        199.76         3.93 o                         
 -13   6   1        499.54        485.55         6.61 o                         
 -12   6   1        364.98        369.98         4.60 o                         
 -11   6   1        729.11        703.87         6.19 o                         
 -10   6   1         33.66         33.37         1.16 o                         
  -9   6   1        130.47        131.17         2.23 o                         
  -8   6   1          0.68          0.53         0.24 o                         
  -7   6   1       1336.65       1340.90         4.39 o                         
  -6   6   1       1158.92       1163.70         6.88 o                         
  -5   6   1        637.25        663.01         3.66 o                         
  -4   6   1         64.75         72.69         1.10 o                         
  -3   6   1        168.81        168.94         2.05 o                         
  -2   6   1         98.88         98.43         2.53 o                         
  -1   6   1       2616.64       2467.35        21.92 o                         
   0   6   1       1017.95       1021.85        14.16 o                         
   1   6   1        210.08        235.68         3.95 o                         
   2   6   1        370.88        395.36         4.40 o                         
   3   6   1       1451.36       1474.76        18.95 o                         
   4   6   1        116.59        120.58         3.68 o                         
   5   6   1         23.11         20.65         1.42 o                         
   6   6   1        330.67        316.38         4.68 o                         
   7   6   1         48.15         49.06         2.35 o                         
   8   6   1          0.13          0.63         0.83 o                         
   9   6   1        131.38        136.74         5.68 o                         
  10   6   1          9.78          9.37         2.70 o                         
 -15   7   1         69.01         64.45         3.37 o                         
 -14   7   1        380.76        375.72         6.34 o                         
 -13   7   1        164.01        166.12         3.70 o                         
 -12   7   1        379.75        378.71         4.40 o                         
 -11   7   1          2.76          2.44         0.72 o                         
 -10   7   1         29.66         31.90         1.17 o                         
  -9   7   1        105.54        104.15         2.18 o                         
  -8   7   1        859.22        883.23         6.94 o                         
  -7   7   1        270.07        269.42         2.35 o                         
  -6   7   1         51.25         46.25         0.98 o                         
  -5   7   1       2769.72       2743.59        11.75 o                         
  -4   7   1        949.78        923.95         3.87 o                         
  -3   7   1        217.18        216.57         1.90 o                         
  -2   7   1        330.99        336.27         2.81 o                         
  -1   7   1        243.63        238.56         4.96 o                         
   0   7   1        628.32        608.08         6.43 o                         
   1   7   1        609.49        590.73         6.75 o                         
   2   7   1          1.72          1.49         0.68 o                         
   3   7   1         60.48         58.99         2.24 o                         
   4   7   1          0.84          1.25         0.58 o                         
   5   7   1        121.98        124.00         3.16 o                         
   6   7   1        228.24        227.01         4.39 o                         
   7   7   1        125.14        124.37         3.80 o                         
   8   7   1        471.64        466.85         8.38 o                         
   9   7   1        132.87        124.75         7.32 o                         
 -15   8   1        161.29        159.24         5.00 o                         
 -14   8   1        636.21        636.35         8.84 o                         
 -13   8   1        399.26        390.41         6.26 o                         
 -12   8   1         93.97         96.69         3.00 o                         
 -11   8   1         22.20         21.81         1.36 o                         
 -10   8   1          1.08          0.32         0.29 o                         
  -9   8   1        161.02        168.26         2.89 o                         
  -8   8   1         70.83         73.01         2.42 o                         
  -7   8   1          6.47          6.44         0.79 o                         
  -6   8   1        618.79        637.22         4.86 o                         
  -5   8   1          2.46          3.19         0.43 o                         
  -4   8   1          1.93          2.57         0.41 o                         
  -3   8   1       2245.22       2278.25        17.49 o                         
  -2   8   1        165.44        156.42         3.93 o                         
  -1   8   1          3.80          3.66         0.75 o                         
   0   8   1         40.58         39.68         1.80 o                         
   1   8   1         50.98         52.56         2.16 o                         
   2   8   1        473.71        460.11         7.41 o                         
   3   8   1         71.71         77.54         2.80 o                         
   4   8   1        402.94        399.53        10.26 o                         
   5   8   1          3.17          2.19         1.05 o                         
   6   8   1         53.51         55.50         3.52 o                         
   7   8   1         81.73         81.12         4.41 o                         
   8   8   1         69.07         78.63         6.17 o                         
 -15   9   1          0.75         -0.27         1.31 o                         
 -14   9   1         12.50          9.39         1.95 o                         
 -13   9   1         51.05         55.67         2.92 o                         
 -12   9   1         92.50         89.78         3.45 o                         
 -11   9   1        174.64        171.66         4.78 o                         
 -10   9   1        857.02        875.46        10.36 o                         
  -9   9   1          5.32          5.37         1.09 o                         
  -8   9   1       1051.07       1072.33        13.32 o                         
  -7   9   1        102.56        109.07         2.52 o                         
  -6   9   1         30.45         29.91         1.28 o                         
  -5   9   1          0.04          0.00         0.42 o                         
  -4   9   1        101.07        106.72         2.62 o                         
  -3   9   1         80.32         77.66         2.33 o                         
  -2   9   1         44.03         46.31         1.62 o                         
  -1   9   1         92.72         93.09         2.19 o                         
   0   9   1          4.17          5.10         0.95 o                         
   1   9   1        331.75        334.86         5.36 o                         
   2   9   1        461.53        483.00         8.35 o                         
   3   9   1         33.85         40.68         2.86 o                         
   4   9   1        469.51        480.25         8.84 o                         
   5   9   1          2.07          2.03         1.25 o                         
   6   9   1        123.38        135.46         6.23 o                         
   7   9   1         59.14         57.80         8.23 o                         
 -14  10   1         77.41         78.68         4.30 o                         
 -13  10   1         16.71         17.63         2.18 o                         
 -12  10   1        531.66        517.39         8.08 o                         
 -11  10   1          1.06          0.24         1.06 o                         
 -10  10   1         35.74         38.88         2.34 o                         
  -9  10   1         37.74         34.74         2.17 o                         
  -8  10   1       1571.62       1596.29        22.81 o                         
  -7  10   1        989.49        995.05        12.22 o                         
  -6  10   1        132.26        140.07         3.48 o                         
  -5  10   1         91.85         92.27         2.42 o                         
  -4  10   1          1.24          1.04         0.38 o                         
  -3  10   1        643.51        637.32         6.91 o                         
  -2  10   1        344.72        353.33         4.55 o                         
  -1  10   1        355.88        347.74         4.84 o                         
   0  10   1        160.28        153.42         4.10 o                         
   1  10   1        147.76        150.23         4.01 o                         
   2  10   1         12.29         10.38         1.63 o                         
   3  10   1          0.48          0.77         1.01 o                         
   4  10   1        103.26         99.70         4.16 o                         
   5  10   1         27.52         23.50         2.62 o                         
 -14  11   1         19.39         14.52         3.30 o                         
 -13  11   1          0.33          1.15         1.52 o                         
 -12  11   1          1.48          3.05         1.40 o                         
 -11  11   1        106.35        101.60         5.60 o                         
 -10  11   1        873.44        838.54        24.19 o                         
  -9  11   1          0.05          1.01         0.71 o                         
  -8  11   1          0.54          0.40         0.60 o                         
  -7  11   1        260.42        270.88         6.64 o                         
  -6  11   1        152.06        156.81         4.27 o                         
  -5  11   1        292.44        300.43         5.45 o                         
  -4  11   1          0.58          0.23         0.58 o                         
  -3  11   1        328.81        332.80         5.76 o                         
  -2  11   1          2.68          3.32         0.86 o                         
  -1  11   1        208.50        207.53         4.25 o                         
   0  11   1         32.30         31.26         2.17 o                         
   1  11   1          0.79          0.57         0.89 o                         
   2  11   1         25.44         28.22         2.18 o                         
   3  11   1         67.59         68.42         3.41 o                         
   4  11   1         44.43         42.39         2.95 o                         
 -13  12   1          3.09          5.09         2.43 o                         
 -12  12   1        169.14        164.60         6.02 o                         
 -11  12   1         67.06         66.45         3.90 o                         
 -10  12   1          3.42          4.23         2.00 o                         
  -9  12   1          5.42          3.50         2.01 o                         
  -8  12   1        239.81        218.84         8.56 o                         
  -7  12   1        656.10        644.61        14.34 o                         
  -6  12   1         83.74         87.86         3.92 o                         
  -5  12   1        132.86        129.38         4.40 o                         
  -4  12   1         73.21         63.80         4.38 o                         
  -3  12   1          2.63          2.75         1.07 o                         
  -2  12   1          0.09         -0.32         0.68 o                         
  -1  12   1        381.79        379.32         5.70 o                         
   0  12   1        124.31        127.24         4.06 o                         
   1  12   1        259.44        259.05         5.91 o                         
   2  12   1         86.97         87.69         3.72 o                         
   3  12   1          0.01          0.75         3.61 o                         
 -12  13   1         57.54         63.81         8.29 o                         
 -11  13   1          0.17          0.84         1.85 o                         
 -10  13   1         47.36         51.53         7.46 o                         
  -9  13   1        191.89        181.88         7.12 o                         
  -8  13   1         81.47         72.45         4.67 o                         
  -7  13   1        754.45        743.98        24.34 o                         
  -6  13   1        383.51        386.85        17.06 o                         
  -5  13   1         20.98         21.88         2.57 o                         
  -4  13   1        158.42        151.16         6.46 o                         
  -3  13   1         36.12         32.45         2.41 o                         
  -2  13   1        400.87        426.68         7.79 o                         
  -1  13   1        464.02        461.52         9.28 o                         
   0  13   1         73.25         80.08         3.90 o                         
   1  13   1         18.25         14.63         3.33 o                         
 -10  14   1        192.68        177.44        12.72 o                         
  -9  14   1         49.15         53.94         4.55 o                         
  -8  14   1         23.25         17.50         3.78 o                         
  -7  14   1        315.25        282.67        11.22 o                         
  -6  14   1         53.35         46.70         5.43 o                         
  -5  14   1         85.63         76.08         6.49 o                         
  -4  14   1        258.88        246.62         8.67 o                         
  -3  14   1          0.73          2.24         1.60 o                         
  -2  14   1          0.43          0.53         1.41 o                         
   2 -15   2        412.20        478.30        18.04 o                         
   3 -15   2          2.01         -0.05         1.37 o                         
   4 -15   2        111.30        123.69         5.32 o                         
   5 -15   2          1.18          3.62         1.69 o                         
   6 -15   2          6.36          6.80         2.24 o                         
   7 -15   2         18.91         26.90         4.42 o                         
   8 -15   2        125.31        127.56         5.16 o                         
   9 -15   2         40.41         30.25         4.49 o                         
  10 -15   2          3.01          2.52         2.64 o                         
  -1 -14   2         70.53         69.07         7.59 o                         
   0 -14   2       1091.32       1113.59        15.26 o                         
   1 -14   2        141.10        140.50         5.57 o                         
   2 -14   2        114.64        124.31         6.01 o                         
   3 -14   2         18.05         18.12         2.26 o                         
   4 -14   2         20.55         20.16         2.59 o                         
   5 -14   2         47.88         52.56         5.29 o                         
   6 -14   2        208.36        206.78         9.05 o                         
   7 -14   2         28.99         30.17         3.33 o                         
   8 -14   2        143.23        145.06         5.90 o                         
   9 -14   2        285.16        277.19         9.53 o                         
  10 -14   2         12.96         12.65         3.13 o                         
  11 -14   2          7.96          8.56         2.82 o                         
  12 -14   2         74.92         65.55         7.12 o                         
  -3 -13   2         10.68         10.80         8.77 o                         
  -2 -13   2          0.08         -0.29         0.93 o                         
  -1 -13   2          4.78          3.86         1.12 o                         
   0 -13   2         14.88         13.74         1.58 o                         
   1 -13   2        121.05        124.59         4.23 o                         
   2 -13   2         40.93         45.08         2.74 o                         
   3 -13   2        309.20        306.36         6.76 o                         
   4 -13   2        275.46        282.57         6.65 o                         
   5 -13   2        692.56        690.87         9.98 o                         
   6 -13   2        290.74        283.08         7.19 o                         
   7 -13   2        223.73        225.99         6.72 o                         
   8 -13   2         31.94         30.30         3.09 o                         
   9 -13   2        308.57        310.23         5.97 o                         
  10 -13   2        184.32        190.06         5.30 o                         
  11 -13   2        194.00        194.94         8.25 o                         
  12 -13   2        198.63        182.18         7.67 o                         
  13 -13   2          1.88          0.47         2.08 o                         
  -4 -12   2          7.64          5.34         1.42 o                         
  -3 -12   2         26.35         30.83         2.44 o                         
  -2 -12   2          0.93          1.34         1.02 o                         
  -1 -12   2          6.01          4.93         1.29 o                         
   0 -12   2          4.92          4.44         1.06 o                         
   1 -12   2          9.18         10.17         1.40 o                         
   2 -12   2         61.55         61.72         3.37 o                         
   3 -12   2         13.82         12.11         1.45 o                         
   4 -12   2        100.90        102.27         2.79 o                         
   5 -12   2         87.34         83.21         2.82 o                         
   6 -12   2         63.40         61.72         4.89 o                         
   7 -12   2        376.61        370.88         6.48 o                         
   8 -12   2        180.25        184.15         4.68 o                         
   9 -12   2       1546.45       1605.95        12.15 o                         
  10 -12   2          6.31          2.94         1.27 o                         
  11 -12   2        103.13        111.92         4.54 o                         
  12 -12   2         18.34         14.18         2.55 o                         
  13 -12   2        372.69        364.13         8.78 o                         
  -5 -11   2          6.78          9.67         1.83 o                         
  -4 -11   2          4.31          4.20         1.25 o                         
  -3 -11   2        569.40        554.94         7.31 o                         
  -2 -11   2          0.14          0.85         0.87 o                         
  -1 -11   2         81.74         83.57         3.30 o                         
   0 -11   2          1.43          2.77         0.88 o                         
   1 -11   2         91.42         86.71         2.49 o                         
   2 -11   2         30.47         32.05         1.59 o                         
   3 -11   2         77.60         76.27         2.10 o                         
   4 -11   2         15.59         11.81         1.19 o                         
   5 -11   2         29.19         28.57         1.52 o                         
   6 -11   2        204.39        203.28         4.41 o                         
   7 -11   2         11.66         11.78         1.19 o                         
   8 -11   2        109.42        105.10         2.83 o                         
   9 -11   2        456.27        477.37         6.35 o                         
  10 -11   2          0.00         -0.03         0.56 o                         
  11 -11   2        701.74        714.37         7.53 o                         
  12 -11   2        146.85        142.61         4.06 o                         
  13 -11   2         19.01         19.11         2.20 o                         
  14 -11   2          3.37          4.08         2.25 o                         
  -7 -10   2         27.56         29.93         3.51 o                         
  -6 -10   2         38.99         36.79         3.16 o                         
  -5 -10   2        497.84        509.19         9.52 o                         
  -4 -10   2        121.53        122.86         4.79 o                         
  -3 -10   2          0.20         -0.75         0.90 o                         
  -2 -10   2          0.50          0.52         0.94 o                         
  -1 -10   2        232.62        237.12         4.93 o                         
   0 -10   2         51.88         47.11         2.60 o                         
   1 -10   2          8.92          9.22         1.13 o                         
   2 -10   2       1404.52       1400.93         8.11 o                         
   3 -10   2        403.82        403.63         4.08 o                         
   4 -10   2        691.58        671.58        15.21 o                         
   5 -10   2        234.99        225.95         3.61 o                         
   6 -10   2         27.65         29.55         1.25 o                         
   7 -10   2       1701.71       1738.12         9.11 o                         
   8 -10   2         95.37         98.07         2.45 o                         
   9 -10   2        584.53        584.64         6.11 o                         
  10 -10   2         69.48         72.53         2.15 o                         
  11 -10   2        536.73        556.63         6.18 o                         
  12 -10   2         63.15         63.25         2.42 o                         
  13 -10   2        667.56        686.63         7.51 o                         
  14 -10   2         54.69         60.60         2.70 o                         
  -8  -9   2          5.85          5.26         1.65 o                         
  -7  -9   2        133.10        126.34         5.08 o                         
  -6  -9   2         40.98         41.99         4.35 o                         
  -5  -9   2        114.20        117.55         4.48 o                         
  -4  -9   2        353.73        351.42         6.29 o                         
  -3  -9   2        476.05        460.55         7.73 o                         
  -2  -9   2        104.56        101.90         3.18 o                         
  -1  -9   2         86.99         88.47         3.20 o                         
   0  -9   2         25.62         25.56         1.45 o                         
   1  -9   2       1093.14       1114.03        11.40 o                         
   2  -9   2          4.70          3.96         0.68 o                         
   3  -9   2          0.09          0.19         0.37 o                         
   4  -9   2       1088.58       1098.61         7.58 o                         
   5  -9   2         16.60         16.66         0.90 o                         
   6  -9   2        302.75        298.34         3.08 o                         
   7  -9   2        189.89        192.17         2.55 o                         
   8  -9   2         12.71         10.85         0.93 o                         
   9  -9   2          1.46          1.39         0.40 o                         
  10  -9   2         98.76         93.78         2.35 o                         
  11  -9   2         70.29         76.75         2.23 o                         
  12  -9   2         22.68         26.69         1.76 o                         
  13  -9   2         20.23         19.53         1.62 o                         
  14  -9   2         85.02         81.50         2.93 o                         
  15  -9   2         60.49         62.93         4.72 o                         
  -9  -8   2         14.94         20.76         2.35 o                         
  -8  -8   2          6.92          9.20         1.80 o                         
  -7  -8   2         85.46         89.84         4.50 o                         
  -6  -8   2        119.13        123.47         5.17 o                         
  -5  -8   2        303.00        311.60         5.77 o                         
  -4  -8   2        475.59        468.85         8.64 o                         
  -3  -8   2          0.05          1.85         0.86 o                         
  -2  -8   2       3543.10       3513.75        25.57 o                         
  -1  -8   2          1.50          2.97         0.77 o                         
   0  -8   2        242.77        238.17         3.64 o                         
   1  -8   2       1140.49       1103.67        19.00 o                         
   2  -8   2       2123.89       2105.00        21.60 o                         
   3  -8   2          8.50          7.89         0.69 o                         
   4  -8   2       3541.99       3461.22        29.49 o                         
   5  -8   2       1061.45       1048.63         5.87 o                         
   6  -8   2        863.87        854.12         4.73 o                         
   7  -8   2       2425.34       2424.40        17.48 o                         
   8  -8   2          0.19          0.01         0.22 o                         
   9  -8   2          5.85          6.99         0.71 o                         
  10  -8   2        128.98        128.36         2.84 o                         
  11  -8   2        258.64        270.56         3.69 o                         
  12  -8   2         87.78         90.61         2.22 o                         
  13  -8   2          3.81          2.90         0.89 o                         
  14  -8   2        166.33        167.34         3.49 o                         
  15  -8   2        113.49        117.82         3.95 o                         
 -10  -7   2        122.16        123.78         4.33 o                         
  -9  -7   2         11.05         10.29         2.34 o                         
  -8  -7   2          0.69          0.06         0.84 o                         
  -7  -7   2        952.83        963.45        13.48 o                         
  -6  -7   2         42.03         41.11         2.39 o                         
  -5  -7   2         11.70          9.37         1.12 o                         
  -4  -7   2        183.95        183.93         3.15 o                         
  -3  -7   2        135.60        134.53         3.18 o                         
  -2  -7   2       1714.21       1684.69         9.06 o                         
  -1  -7   2        475.70        513.22        12.38 o                         
   0  -7   2       1082.28       1075.08        16.01 o                         
   1  -7   2          0.02          0.45         0.42 o                         
   2  -7   2       2313.79       2296.95        15.36 o                         
   3  -7   2         11.22         11.26         0.77 o                         
   4  -7   2        247.43        244.93         2.44 o                         
   5  -7   2         49.62         51.18         1.04 o                         
   6  -7   2       2066.43       2056.47         8.11 o                         
   7  -7   2        470.85        478.06         4.46 o                         
   8  -7   2        331.00        332.82         3.68 o                         
   9  -7   2          1.95          1.71         0.54 o                         
  10  -7   2        510.41        514.32         4.78 o                         
  11  -7   2         13.42         16.18         1.15 o                         
  12  -7   2         10.07         12.92         1.17 o                         
  13  -7   2         36.26         42.07         1.85 o                         
  14  -7   2        198.94        190.89         3.69 o                         
  15  -7   2         10.03         13.24         1.84 o                         
 -11  -6   2          0.49          0.64         1.05 o                         
 -10  -6   2         75.02         83.74         5.43 o                         
  -9  -6   2        379.70        377.45         6.68 o                         
  -8  -6   2        174.31        183.51         6.45 o                         
  -7  -6   2        349.72        335.43         7.05 o                         
  -6  -6   2        231.81        241.33         5.87 o                         
  -5  -6   2        645.13        640.51         6.50 o                         
  -4  -6   2       2543.00       2540.60        11.58 o                         
  -3  -6   2        176.73        185.81         3.09 o                         
  -2  -6   2        788.81        732.88         9.78 o                         
  -1  -6   2        198.38        219.85         5.16 o                         
   0  -6   2       3171.91       3378.14       415.53 o                         
   1  -6   2        252.67        251.32         7.49 o                         
   2  -6   2       3058.71       3226.79       132.24 o                         
   3  -6   2       1098.76       1089.19        11.89 o                         
   4  -6   2        172.93        189.36         3.20 o                         
   5  -6   2       3009.88       3053.05        16.60 o                         
   6  -6   2        197.07        202.57         3.17 o                         
   7  -6   2        595.82        603.74         8.19 o                         
   8  -6   2       2326.30       2322.43        16.60 o                         
   9  -6   2        717.68        703.04         6.05 o                         
  10  -6   2        156.98        148.62         3.06 o                         
  11  -6   2        442.43        444.43         6.03 o                         
  12  -6   2        131.61        128.96         3.03 o                         
  13  -6   2         82.65         80.11         3.09 o                         
  14  -6   2         14.93         16.91         1.52 o                         
  15  -6   2          3.41          1.56         1.30 o                         
 -12  -5   2          0.22          2.61         2.21 o                         
 -11  -5   2        135.85        133.86         5.53 o                         
 -10  -5   2        254.60        265.72         6.13 o                         
  -9  -5   2        105.22        110.52         3.51 o                         
  -8  -5   2          1.09          1.11         0.68 o                         
  -7  -5   2         94.55         90.80         2.72 o                         
  -6  -5   2         68.44         58.42         1.99 o                         
  -5  -5   2       1264.83       1255.08         8.19 o                         
  -4  -5   2        117.27        115.25         2.51 o                         
  -3  -5   2          7.90          8.20         0.59 o                         
  -2  -5   2         98.49         85.64         3.06 o                         
  -1  -5   2       2874.20       2746.50        16.51 o                         
   0  -5   2       1171.28       1153.60         7.96 o                         
   1  -5   2          6.02         12.94         0.61 o                         
   2  -5   2       1178.94       1265.36        11.13 o                         
   3  -5   2        138.05        141.20         1.49 o                         
   4  -5   2       8475.61       8426.46        42.98 o                         
   5  -5   2        625.64        612.51         4.79 o                         
   6  -5   2          8.62         11.89         0.66 o                         
   7  -5   2       1227.38       1225.28        11.07 o                         
   8  -5   2         38.80         35.76         1.21 o                         
   9  -5   2         35.89         33.12         1.28 o                         
  10  -5   2         49.56         51.47         1.89 o                         
  11  -5   2          9.06         10.24         1.10 o                         
  12  -5   2         73.30         72.61         2.24 o                         
  13  -5   2        238.17        243.10         4.69 o                         
  14  -5   2        203.11        201.89         4.59 o                         
  15  -5   2         25.45         15.52         4.42 o                         
 -12  -4   2         23.73         16.93         2.67 o                         
 -11  -4   2         47.25         48.83         2.95 o                         
 -10  -4   2         22.79         21.67         1.98 o                         
  -9  -4   2          0.38          0.03         0.53 o                         
  -8  -4   2        122.54        122.71         3.16 o                         
  -7  -4   2        404.58        408.37         5.07 o                         
  -6  -4   2         20.84         19.08         1.67 o                         
  -5  -4   2        811.77        772.44         4.96 o                         
  -4  -4   2        526.48        512.47         3.50 o                         
  -3  -4   2         68.35         76.82         1.28 o                         
  -2  -4   2        343.81        316.71         3.55 o                         
  -1  -4   2        497.28        559.74         6.40 o                         
   0  -4   2        293.20        333.27         2.90 o                         
   1  -4   2         96.65         76.17         1.22 o                         
   2  -4   2         11.26          6.59         0.56 o                         
   3  -4   2        299.57        367.48         2.48 o                         
   4  -4   2       2214.72       2142.32        23.24 o                         
   5  -4   2       3902.81       3965.57        14.70 o                         
   6  -4   2        168.39        169.18         2.20 o                         
   7  -4   2          2.17          2.91         0.60 o                         
   8  -4   2        295.20        294.29         3.41 o                         
   9  -4   2       1983.30       1981.01         9.60 o                         
  10  -4   2        551.11        531.97         6.39 o                         
  11  -4   2        580.52        590.72         6.57 o                         
  12  -4   2        193.42        192.94         4.42 o                         
  13  -4   2         42.98         43.48         2.44 o                         
  14  -4   2        352.68        355.70         6.07 o                         
 -13  -3   2        188.61        183.49         6.71 o                         
 -12  -3   2        163.36        159.82         5.78 o                         
 -11  -3   2        888.07        907.10        10.81 o                         
 -10  -3   2         20.78         18.90         1.65 o                         
  -9  -3   2        132.17        134.98         2.48 o                         
  -8  -3   2        145.73        152.74         4.48 o                         
  -7  -3   2        580.36        570.51         5.94 o                         
  -6  -3   2       1581.14       1584.18         8.78 o                         
  -5  -3   2       2410.46       2404.38         8.51 o                         
  -4  -3   2         25.88         27.21         0.89 o                         
  -3  -3   2        460.82        476.70         3.53 o                         
  -2  -3   2        126.42        113.97         1.74 o                         
  -1  -3   2       2162.60       2112.65        11.62 o                         
   0  -3   2      12440.99      12588.72        55.19 o                         
   1  -3   2       2010.79       2148.40        11.13 o                         
   2  -3   2       4113.15       3971.91        20.90 o                         
   3  -3   2         73.53         83.01         0.89 o                         
   4  -3   2        541.85        597.96         3.74 o                         
   5  -3   2       2105.98       1987.24        10.60 o                         
   6  -3   2         16.86         19.45         1.30 o                         
   7  -3   2       1965.18       1930.93        16.31 o                         
   8  -3   2         14.83         13.11         0.75 o                         
   9  -3   2          0.15         -0.44         0.50 o                         
  10  -3   2         84.57         81.58         2.64 o                         
  11  -3   2        279.10        282.01         4.65 o                         
  12  -3   2        541.83        555.72         8.48 o                         
  13  -3   2        226.18        215.70         5.07 o                         
  14  -3   2        149.24        148.21         5.04 o                         
 -13  -2   2         42.07         43.17         3.07 o                         
 -12  -2   2        151.87        145.21         5.58 o                         
 -11  -2   2        357.75        356.77         6.08 o                         
 -10  -2   2         14.12         15.44         1.23 o                         
  -9  -2   2        485.15        474.28         6.13 o                         
  -8  -2   2        344.20        334.18         5.24 o                         
  -7  -2   2          0.10          0.86         0.42 o                         
  -6  -2   2         23.76         22.48         0.94 o                         
  -5  -2   2        288.20        287.40         2.69 o                         
  -4  -2   2      13454.13      13568.40        44.72 o                         
  -3  -2   2        308.50        332.94         2.02 o                         
  -2  -2   2        154.39        150.98         1.33 o                         
  -1  -2   2        237.36        217.97         1.59 o                         
   0  -2   2        548.08        559.12         1.99 o                         
   1  -2   2          0.99          2.94         0.46 o                         
   2  -2   2        431.09        498.89         2.12 o                         
   4  -2   2        193.08        187.37         2.20 o                         
   5  -2   2       6272.47       6132.19        74.70 o                         
   6  -2   2        831.55        831.67        13.17 o                         
   7  -2   2        477.89        449.80         6.31 o                         
   8  -2   2       1016.25       1009.46         8.21 o                         
   9  -2   2        939.95        916.85         6.61 o                         
  10  -2   2          0.43          1.84         0.81 o                         
  11  -2   2        212.59        200.53         5.45 o                         
  12  -2   2         45.50         54.25         2.94 o                         
  13  -2   2        198.46        201.63         6.45 o                         
  14  -2   2         39.88         36.86         2.38 o                         
 -14  -1   2         67.95         78.56         5.81 o                         
 -13  -1   2          1.89          1.13         0.94 o                         
 -12  -1   2         31.81         37.54         2.35 o                         
 -11  -1   2        616.33        639.00         8.87 o                         
 -10  -1   2          0.35          0.96         0.66 o                         
  -9  -1   2        213.91        229.64         3.83 o                         
  -8  -1   2        208.85        212.59         2.92 o                         
  -7  -1   2       1974.87       1893.61        21.57 o                         
  -6  -1   2        194.07        203.03         2.25 o                         
  -5  -1   2       1214.55       1204.58         9.06 o                         
  -4  -1   2       2681.32       2498.04        17.95 o                         
  -3  -1   2        142.94        157.24         1.42 o                         
  -2  -1   2        140.64        152.29         1.27 o                         
  -1  -1   2        109.34        101.30         1.01 o                         
   0  -1   2       1137.05       1250.02         6.33 o                         
   1  -1   2       1226.02       1304.42        10.86 o                         
   2  -1   2       2359.26       2509.48         7.38 o                         
   3  -1   2        613.53        656.51         3.14 o                         
   4  -1   2      11309.95      11308.08        52.73 o                         
   5  -1   2        587.90        577.89         5.56 o                         
   6  -1   2         55.67         54.69         1.54 o                         
   7  -1   2       4356.86       4303.12        26.31 o                         
   8  -1   2         20.94         24.11         1.16 o                         
   9  -1   2        333.72        324.28         4.79 o                         
  10  -1   2        445.36        450.05         6.16 o                         
  11  -1   2        614.88        605.40         7.58 o                         
  12  -1   2         96.62         94.25         4.43 o                         
  13  -1   2         12.11         15.27         3.19 o                         
  14  -1   2        428.90        408.71        22.62 o                         
 -14   0   2        120.16        122.36         3.84 o                         
 -13   0   2         18.00         17.40         1.83 o                         
 -12   0   2         62.16         61.63         2.55 o                         
 -11   0   2         75.96         74.14         2.79 o                         
 -10   0   2        597.50        582.41         6.88 o                         
  -9   0   2        203.12        195.01         3.87 o                         
  -8   0   2         23.72         27.80         1.29 o                         
  -7   0   2        203.86        203.73         3.26 o                         
  -6   0   2        468.34        505.32         4.09 o                         
  -5   0   2       1564.92       1693.87        13.54 o                         
  -4   0   2        454.81        453.75         2.85 o                         
  -3   0   2       1455.97       1282.53         4.62 o                         
  -2   0   2       4465.96       4690.62        18.10 o                         
  -1   0   2         33.39         31.61         0.74 o                         
   0   0   2       2983.09       3156.81        18.01 o                         
   1   0   2        270.18        306.59         2.21 o                         
   2   0   2       3997.01       4063.16        17.31 o                         
   3   0   2         23.23         30.75         0.80 o                         
   4   0   2        733.05        751.54         7.24 o                         
   5   0   2        422.91        411.84         3.58 o                         
   6   0   2        265.45        255.06         3.74 o                         
   7   0   2       2044.08       2010.78        16.19 o                         
   8   0   2         23.33         25.43         1.46 o                         
   9   0   2         87.13         90.61         2.42 o                         
  10   0   2         57.76         60.04         2.21 o                         
  11   0   2         65.87         59.77         2.65 o                         
  12   0   2        132.56        129.08         4.48 o                         
  13   0   2         66.06         66.71         4.09 o                         
 -15   1   2         58.06         60.42         7.18 o                         
 -14   1   2          0.84          1.15         0.90 o                         
 -13   1   2          0.33          0.69         0.82 o                         
 -12   1   2        223.00        223.24         4.14 o                         
 -11   1   2        360.94        363.61         5.30 o                         
 -10   1   2         93.34         94.36         2.62 o                         
  -9   1   2          7.91          8.58         0.86 o                         
  -8   1   2       2289.45       2263.45        16.78 o                         
  -7   1   2        185.34        198.08         3.10 o                         
  -6   1   2       1361.86       1378.05         7.87 o                         
  -5   1   2       6148.37       6362.23        37.16 o                         
  -4   1   2       1745.98       1518.12        17.38 o                         
  -3   1   2       1109.22       1097.61         4.82 o                         
  -2   1   2       4959.42       5174.84        38.06 o                         
  -1   1   2        482.78        494.36         5.62 o                         
   0   1   2       2306.46       2472.96        10.26 o                         
   1   1   2       6357.53       6630.17        36.31 o                         
   2   1   2       9164.01       8247.54        36.63 o                         
   3   1   2        684.33        734.64         4.72 o                         
   4   1   2         31.65         43.64         1.00 o                         
   5   1   2         76.33         76.99         1.45 o                         
   6   1   2        319.71        321.88         5.81 o                         
   7   1   2         35.44         38.41         1.81 o                         
   8   1   2        286.58        294.81         4.60 o                         
   9   1   2        174.83        172.79         3.21 o                         
  10   1   2          5.30          7.95         1.37 o                         
  11   1   2        160.96        160.51         3.91 o                         
  12   1   2         36.06         30.95         2.97 o                         
  13   1   2         96.34        101.55         5.94 o                         
 -15   2   2         58.42         58.50         2.85 o                         
 -14   2   2         25.54         27.11         2.00 o                         
 -13   2   2         24.72         25.14         1.86 o                         
 -12   2   2        595.69        596.04         7.02 o                         
 -11   2   2          2.84          3.78         0.85 o                         
 -10   2   2       1028.30       1008.18         8.05 o                         
  -9   2   2         39.74         32.65         1.66 o                         
  -8   2   2        458.77        443.00        11.41 o                         
  -7   2   2         45.78         56.20         2.21 o                         
  -6   2   2       5001.06       4961.59        13.84 o                         
  -5   2   2        420.55        369.46         3.66 o                         
  -4   2   2       1165.97       1049.72         5.44 o                         
  -3   2   2        105.31        101.54         0.73 o                         
  -2   2   2       4931.06       4966.10        17.17 o                         
  -1   2   2       1178.24       1322.64        14.42 o                         
   0   2   2       1778.38       1598.46        24.13 o                         
   1   2   2        790.22        848.25         5.28 o                         
   2   2   2       6368.28       6613.19        41.93 o                         
   3   2   2        238.03        251.34         2.52 o                         
   4   2   2        794.64        809.59         3.93 o                         
   5   2   2        405.93        409.47         3.93 o                         
   6   2   2        478.14        462.88         5.37 o                         
   7   2   2        236.93        227.72         3.24 o                         
   8   2   2        787.32        781.35         8.90 o                         
   9   2   2         65.40         66.64         2.87 o                         
  10   2   2         25.23         25.63         1.64 o                         
  11   2   2          0.17         -0.12         0.86 o                         
  12   2   2        400.53        410.05         8.21 o                         
 -15   3   2        128.50        126.68         3.60 o                         
 -14   3   2         86.11         83.65         3.08 o                         
 -13   3   2        326.84        324.18         5.06 o                         
 -12   3   2          0.46         -0.47         0.60 o                         
 -11   3   2         70.31         70.65         2.35 o                         
 -10   3   2        112.75        106.37         2.62 o                         
  -9   3   2        345.45        344.84         4.61 o                         
  -8   3   2        130.44        125.29         4.09 o                         
  -7   3   2         23.81         18.19         0.95 o                         
  -6   3   2        750.03        754.44         5.24 o                         
  -5   3   2          9.88         11.74         0.41 o                         
  -4   3   2        475.55        467.37         1.90 o                         
  -2   3   2          1.76          0.66         0.14 o                         
  -1   3   2       2703.41       2726.68        12.55 o                         
   0   3   2       2313.43       2457.22         9.13 o                         
   1   3   2        502.91        497.93         4.05 o                         
   2   3   2        481.83        483.41        11.43 o                         
   3   3   2       3333.41       3284.65        14.96 o                         
   4   3   2        178.53        169.96         4.02 o                         
   5   3   2          3.23          1.21         0.51 o                         
   6   3   2        840.86        835.32         5.80 o                         
   7   3   2        186.83        199.40         3.37 o                         
   8   3   2         29.66         31.75         1.83 o                         
   9   3   2        267.17        277.00         5.75 o                         
  10   3   2        271.57        276.55         6.00 o                         
  11   3   2         61.53         59.16         3.86 o                         
  12   3   2         27.71         26.89         4.70 o                         
 -15   4   2         16.92         19.34         1.62 o                         
 -14   4   2        199.28        193.16         4.29 o                         
 -13   4   2        366.42        354.21         5.17 o                         
 -12   4   2         11.51         13.66         1.28 o                         
 -11   4   2       1462.07       1424.73         9.03 o                         
 -10   4   2         30.94         27.14         1.52 o                         
  -9   4   2         52.02         44.47         1.57 o                         
  -8   4   2       1854.02       1879.21         8.27 o                         
  -7   4   2       2770.94       2675.42        20.00 o                         
  -6   4   2         27.93         24.22         0.94 o                         
  -5   4   2       2484.80       2594.45         8.19 o                         
  -4   4   2       1490.12       1552.38         6.01 o                         
  -3   4   2         14.19         17.41         0.36 o                         
  -2   4   2       3820.03       3836.38        17.29 o                         
  -1   4   2       7815.60       8300.47        66.03 o                         
   0   4   2         60.46         50.16         2.40 o                         
   1   4   2       1131.40       1085.22        17.99 o                         
   2   4   2       1619.65       1712.05        31.63 o                         
   3   4   2        137.10        138.54         2.81 o                         
   4   4   2        106.55        102.81         2.15 o                         
   5   4   2       3627.19       3592.18        21.74 o                         
   6   4   2         90.03         98.29         2.61 o                         
   7   4   2        192.55        186.37         3.49 o                         
   8   4   2         56.09         56.13         3.41 o                         
   9   4   2          8.59          6.58         1.30 o                         
  10   4   2         41.49         41.31         2.85 o                         
  11   4   2         15.72         18.44         2.39 o                         
 -15   5   2          0.10          0.89         0.81 o                         
 -14   5   2        239.36        244.12         4.36 o                         
 -13   5   2        859.16        857.60         7.82 o                         
 -12   5   2          0.87          1.09         0.46 o                         
 -11   5   2          0.08          0.83         0.49 o                         
 -10   5   2        111.58        116.40         2.37 o                         
  -9   5   2       1766.96       1749.94        14.89 o                         
  -8   5   2        122.23        119.51         1.90 o                         
  -7   5   2         17.62         21.22         0.81 o                         
  -6   5   2        565.80        591.81         2.47 o                         
  -5   5   2         42.46         59.76         0.71 o                         
  -4   5   2        189.52        166.63         1.39 o                         
  -3   5   2        227.38        260.05         1.63 o                         
  -2   5   2       1659.06       1653.96        13.61 o                         
  -1   5   2         79.30         73.60         2.39 o                         
   0   5   2        155.95        146.38         4.39 o                         
   1   5   2          2.98          1.78         0.40 o                         
   2   5   2        386.19        377.43         4.68 o                         
   3   5   2       1033.71       1040.05         7.16 o                         
   4   5   2          4.20          6.16         0.81 o                         
   5   5   2          3.65          2.87         0.82 o                         
   6   5   2        153.34        140.86         3.10 o                         
   7   5   2          2.86          2.84         1.00 o                         
   8   5   2        226.44        231.14         6.55 o                         
   9   5   2        529.74        509.56         8.97 o                         
  10   5   2        375.07        360.41         7.93 o                         
 -16   6   2        153.72        118.88         8.74 o                         
 -15   6   2          4.70          7.47         1.43 o                         
 -14   6   2         20.84         21.22         1.57 o                         
 -13   6   2        108.70        106.80         3.00 o                         
 -12   6   2        100.05         96.06         2.23 o                         
 -11   6   2       1945.14       1913.73        11.20 o                         
 -10   6   2          2.52          3.01         0.53 o                         
  -9   6   2        368.73        363.23         4.36 o                         
  -8   6   2        242.33        246.91         2.61 o                         
  -7   6   2        715.71        742.04         4.51 o                         
  -6   6   2          7.22         10.42         0.40 o                         
  -5   6   2       2660.09       2743.12        21.96 o                         
  -4   6   2        100.13        102.00         1.26 o                         
  -3   6   2        124.48        116.89         1.56 o                         
  -2   6   2       2358.68       2363.81        11.13 o                         
  -1   6   2        143.69        148.95         2.42 o                         
   0   6   2        458.66        426.37        11.47 o                         
   1   6   2       1035.74       1030.16         8.88 o                         
   2   6   2        115.55        109.13         2.30 o                         
   3   6   2          0.30          0.17         0.43 o                         
   4   6   2        407.23        403.71         5.01 o                         
   5   6   2        446.66        448.76         5.69 o                         
   6   6   2        263.06        261.74         4.12 o                         
   7   6   2        387.68        403.82         7.03 o                         
   8   6   2         26.11         28.70         2.54 o                         
   9   6   2         36.46         30.69         4.25 o                         
 -15   7   2        105.03        104.72         3.75 o                         
 -14   7   2        319.65        335.41         6.71 o                         
 -13   7   2        125.23        125.28         3.54 o                         
 -12   7   2         15.12         14.68         1.17 o                         
 -11   7   2        177.60        178.83         3.42 o                         
 -10   7   2        317.97        312.60         3.67 o                         
  -9   7   2         28.43         28.26         1.50 o                         
  -8   7   2        691.57        697.56         4.47 o                         
  -7   7   2         48.21         47.56         1.07 o                         
  -6   7   2        788.13        789.70         4.39 o                         
  -5   7   2        654.05        657.73         3.58 o                         
  -4   7   2        440.77        426.88         3.16 o                         
  -3   7   2        899.43        942.68         6.56 o                         
  -2   7   2       2293.52       2260.47         9.73 o                         
  -1   7   2        582.61        518.40         7.92 o                         
   0   7   2        287.47        286.39         4.70 o                         
   1   7   2         29.53         29.48         1.33 o                         
   2   7   2         56.49         60.72         2.23 o                         
   3   7   2        197.83        199.64         4.46 o                         
   4   7   2          6.71          6.62         1.06 o                         
   5   7   2       1429.26       1415.56        15.05 o                         
   6   7   2         29.86         33.07         3.22 o                         
   7   7   2        114.29        113.33         5.60 o                         
   8   7   2        120.01        140.26         7.77 o                         
 -15   8   2         12.89         13.57         2.01 o                         
 -14   8   2        131.17        124.01         4.33 o                         
 -13   8   2        463.05        469.52         8.67 o                         
 -12   8   2        149.76        151.62         7.80 o                         
 -11   8   2          6.52          6.46         1.05 o                         
 -10   8   2          0.62          0.53         0.35 o                         
  -9   8   2          0.49          1.98         0.70 o                         
  -8   8   2        144.44        153.39         2.88 o                         
  -7   8   2          1.85         -0.05         0.24 o                         
  -6   8   2        231.02        225.18         2.43 o                         
  -5   8   2         52.26         60.08         1.46 o                         
  -4   8   2        577.63        596.24         6.36 o                         
  -3   8   2        793.29        786.09         5.55 o                         
  -2   8   2        962.88        934.01         6.35 o                         
  -1   8   2         48.98         47.30         1.54 o                         
   0   8   2        792.58        818.41         9.39 o                         
   1   8   2        992.90        989.06        10.51 o                         
   2   8   2        201.79        203.14         4.02 o                         
   3   8   2        400.96        393.99         7.42 o                         
   4   8   2        246.82        240.09         7.30 o                         
   5   8   2        253.84        258.76         7.82 o                         
   6   8   2        249.11        253.88         9.77 o                         
   7   8   2        253.58        255.73         8.34 o                         
 -15   9   2        159.36        165.02         7.44 o                         
 -14   9   2          1.79          2.71         1.16 o                         
 -13   9   2          8.72          9.91         2.22 o                         
 -12   9   2          3.20          2.32         0.97 o                         
 -11   9   2          6.99          6.17         1.37 o                         
 -10   9   2        387.07        397.97         7.22 o                         
  -9   9   2         43.08         47.26         2.28 o                         
  -8   9   2         41.65         40.72         1.54 o                         
  -7   9   2        130.13        143.25         2.36 o                         
  -6   9   2         19.23         19.35         1.10 o                         
  -5   9   2       1028.77        999.93         7.88 o                         
  -4   9   2          2.11          1.24         0.40 o                         
  -3   9   2        116.08        119.14         2.35 o                         
  -2   9   2        561.52        575.44         6.01 o                         
  -1   9   2        691.06        695.30         6.60 o                         
   0   9   2        282.54        283.99         4.31 o                         
   1   9   2         61.33         62.80         2.58 o                         
   2   9   2         51.73         53.81         2.58 o                         
   3   9   2        184.17        183.70         5.70 o                         
   4   9   2         61.44         58.69         3.28 o                         
   5   9   2        157.36        159.15         5.21 o                         
   6   9   2         54.85         54.92         3.99 o                         
 -15  10   2         48.34         55.17         6.28 o                         
 -14  10   2         50.84         57.82         4.44 o                         
 -13  10   2        105.98        114.10         5.76 o                         
 -12  10   2         26.54         27.68         3.39 o                         
 -11  10   2         23.48         22.47         3.30 o                         
 -10  10   2        157.41        151.15         6.12 o                         
  -9  10   2        521.94        522.41        45.21 o                         
  -8  10   2         11.70         10.91         1.50 o                         
  -7  10   2         10.94         12.09         1.21 o                         
  -5  10   2         43.14         41.99         1.75 o                         
  -4  10   2        166.61        169.51         2.96 o                         
  -3  10   2        926.11        935.24         7.97 o                         
  -2  10   2          9.84         12.58         1.42 o                         
  -1  10   2        287.73        290.09         5.31 o                         
   0  10   2        376.76        368.15         5.76 o                         
   1  10   2        180.95        187.39         3.99 o                         
   2  10   2        578.75        582.73         8.12 o                         
   3  10   2        387.84        393.60         7.11 o                         
   4  10   2         84.05         83.28         3.63 o                         
   5  10   2          0.95          1.56         1.73 o                         
 -14  11   2         80.18         95.75         8.58 o                         
 -13  11   2         19.52         19.58         3.39 o                         
 -12  11   2          5.86          9.11         2.51 o                         
 -11  11   2         13.48         15.62         2.75 o                         
 -10  11   2         10.26          9.19         2.29 o                         
  -9  11   2         13.69         17.46         2.16 o                         
  -8  11   2         24.77         26.41         2.75 o                         
  -7  11   2        165.14        159.60         7.06 o                         
  -6  11   2       1440.35        436.65       322.59 o                         
  -5  11   2          0.60          0.22         0.39 o                         
  -4  11   2        390.08        393.14         6.73 o                         
  -3  11   2         60.61         67.13         2.49 o                         
  -2  11   2        298.04        306.56         5.09 o                         
  -1  11   2         66.98         66.89         2.97 o                         
   0  11   2          0.58         -0.19         0.87 o                         
   1  11   2         14.44         13.80         1.63 o                         
   2  11   2         30.52         27.65         2.36 o                         
   3  11   2        198.86        191.09         6.39 o                         
   4  11   2          0.13          2.86         5.35 o                         
 -13  12   2        148.49        142.00         6.97 o                         
 -12  12   2         62.77         64.02         3.97 o                         
 -11  12   2          4.22          5.72         1.73 o                         
 -10  12   2          9.54         10.63         2.57 o                         
  -9  12   2        438.80        425.61         9.70 o                         
  -8  12   2         81.05         71.06         5.44 o                         
  -7  12   2        242.18        237.69         7.58 o                         
  -6  12   2        289.31        276.21        10.05 o                         
  -5  12   2         36.37         37.94         2.77 o                         
  -4  12   2        894.12        933.93        19.68 o                         
  -3  12   2          8.59          8.15         1.40 o                         
  -2  12   2         26.10         22.17         2.10 o                         
  -1  12   2          0.00          0.37         0.81 o                         
   0  12   2        109.40        109.42         3.74 o                         
   1  12   2         15.94         10.99         1.99 o                         
   2  12   2        173.60        158.20         8.35 o                         
 -12  13   2         14.58         12.05         2.96 o                         
 -11  13   2         71.78         79.30         8.61 o                         
 -10  13   2         33.20         22.73         5.97 o                         
  -9  13   2        200.44        221.13         9.23 o                         
  -8  13   2         36.86         26.13         4.24 o                         
  -7  13   2         70.01         70.76         8.19 o                         
  -6  13   2         71.98         67.41         5.83 o                         
  -5  13   2         10.19         12.34         2.27 o                         
  -4  13   2        391.59        384.57         8.44 o                         
  -3  13   2        143.02        148.83         6.21 o                         
  -2  13   2         13.80         13.86         2.15 o                         
  -1  13   2         37.98         37.55         2.75 o                         
   0  13   2        100.22        105.35         5.73 o                         
 -10  14   2         31.35         50.38         8.12 o                         
  -9  14   2        263.83        263.00        10.93 o                         
  -8  14   2        201.81        208.99         9.85 o                         
  -7  14   2         21.69         21.87         4.49 o                         
  -6  14   2          6.72          6.43         4.21 o                         
  -5  14   2         86.03         92.25         7.40 o                         
  -4  14   2          5.02          1.93         1.61 o                         
  -3  14   2         84.47         90.51         6.86 o                         
   2 -15   3         22.17         24.74         3.05 o                         
   3 -15   3         15.69         14.20         2.86 o                         
   4 -15   3        223.56        226.86         6.79 o                         
   5 -15   3          0.62          0.81         1.16 o                         
   6 -15   3        198.10        209.44         9.60 o                         
   7 -15   3         48.61         42.56         3.36 o                         
   8 -15   3        221.79        228.74         9.66 o                         
   9 -15   3          2.77          5.50         2.37 o                         
  10 -15   3         48.97         56.97         7.40 o                         
  -1 -14   3        229.48        231.42         6.84 o                         
   0 -14   3        194.95        198.64         5.73 o                         
   1 -14   3         80.44         78.35         5.82 o                         
   2 -14   3         88.15         89.19         3.90 o                         
   3 -14   3        724.67        695.50        18.60 o                         
   4 -14   3        447.35        431.37        11.53 o                         
   5 -14   3        144.72        140.30         5.13 o                         
   6 -14   3        142.79        149.86         6.43 o                         
   7 -14   3          3.63          1.52         1.48 o                         
   8 -14   3        129.91        134.91         4.94 o                         
   9 -14   3          0.39          1.33         1.26 o                         
  10 -14   3        387.20        389.71        11.30 o                         
  11 -14   3        122.28        113.04         9.90 o                         
  -3 -13   3        205.86        210.37         6.63 o                         
  -2 -13   3         68.77         62.80         3.19 o                         
  -1 -13   3          0.05          0.70         1.01 o                         
   0 -13   3         23.11         25.94         1.93 o                         
   1 -13   3        780.22        794.56        11.10 o                         
   2 -13   3         13.73         18.66         1.86 o                         
   3 -13   3         14.22         14.85         1.93 o                         
   4 -13   3        406.80        406.46         6.23 o                         
   5 -13   3        429.25        436.01         6.42 o                         
   6 -13   3        122.18        122.53         5.82 o                         
   7 -13   3         29.88         29.06         3.48 o                         
   8 -13   3        306.20        290.19         6.52 o                         
   9 -13   3        299.26        288.46         6.36 o                         
  10 -13   3         30.89         33.48         2.53 o                         
  11 -13   3          7.93          6.30         1.48 o                         
  12 -13   3        195.39        217.13         8.50 o                         
  -4 -12   3         38.27         40.53         3.04 o                         
  -3 -12   3        427.15        440.60         6.83 o                         
  -2 -12   3        204.41        200.68         7.27 o                         
  -1 -12   3        583.35        567.23         7.80 o                         
   0 -12   3         48.11         49.46         2.98 o                         
   1 -12   3          2.41          2.10         0.65 o                         
   2 -12   3        104.63         99.24         3.03 o                         
   3 -12   3         12.16         14.50         1.48 o                         
   4 -12   3        267.67        267.66         4.73 o                         
   5 -12   3        120.83        120.93         3.15 o                         
   6 -12   3          1.92          0.33         0.44 o                         
   7 -12   3         40.51         36.16         2.33 o                         
   8 -12   3          1.66          2.05         1.01 o                         
   9 -12   3        198.88        207.31         4.17 o                         
  10 -12   3        333.26        344.76         5.85 o                         
  11 -12   3        294.15        282.28         6.24 o                         
  12 -12   3         53.90         55.47         2.77 o                         
  13 -12   3          0.04          0.22         1.14 o                         
  -6 -11   3        163.36        167.42         8.10 o                         
  -5 -11   3         12.74         15.75         2.74 o                         
  -4 -11   3        731.48        694.22        12.96 o                         
  -3 -11   3        235.15        226.46         7.28 o                         
  -2 -11   3         14.59         16.72         2.08 o                         
  -1 -11   3        182.71        190.00         5.22 o                         
   0 -11   3        682.35        701.44         8.49 o                         
   1 -11   3        232.19        232.71         5.47 o                         
   2 -11   3          2.80          2.41         0.56 o                         
   3 -11   3         54.03         51.48         1.65 o                         
   4 -11   3        102.21        100.86         2.20 o                         
   5 -11   3        131.79        133.19         3.23 o                         
   6 -11   3         38.59         42.24         1.56 o                         
   7 -11   3         10.63         10.11         1.02 o                         
   8 -11   3        124.25        126.40         2.85 o                         
   9 -11   3         12.95         12.97         1.17 o                         
  10 -11   3          3.42          2.46         0.78 o                         
  11 -11   3          0.01         -0.75         0.82 o                         
  12 -11   3        174.80        181.70         4.10 o                         
  13 -11   3         50.97         51.16         2.67 o                         
  14 -11   3         91.65         86.87         4.52 o                         
  -7 -10   3         10.68         18.91         3.25 o                         
  -6 -10   3          2.63          0.30         1.45 o                         
  -5 -10   3         89.32         93.69         4.21 o                         
  -4 -10   3         23.74         23.17         2.73 o                         
  -3 -10   3        244.55        244.47         5.33 o                         
  -2 -10   3        815.16        814.60         8.37 o                         
  -1 -10   3        512.57        501.64         6.97 o                         
   0 -10   3        185.34        174.91         4.42 o                         
   1 -10   3          4.09          4.12         0.91 o                         
   2 -10   3        355.49        349.50         5.22 o                         
   3 -10   3          6.48          7.75         0.80 o                         
   4 -10   3         36.78         34.81         1.26 o                         
   5 -10   3          0.57          0.15         0.39 o                         
   6 -10   3       1018.79        994.29         6.51 o                         
   7 -10   3         65.97         61.23         1.62 o                         
   8 -10   3         67.83         64.18         2.10 o                         
   9 -10   3        208.21        210.65         3.71 o                         
  10 -10   3        582.31        570.68         7.75 o                         
  11 -10   3          2.47          2.01         0.88 o                         
  12 -10   3         25.84         27.67         1.77 o                         
  13 -10   3        114.77        112.86         2.87 o                         
  14 -10   3         39.87         42.37         2.60 o                         
  -8  -9   3         28.72         32.44         3.34 o                         
  -7  -9   3        107.42        116.41         7.42 o                         
  -6  -9   3        898.61        973.12        18.00 o                         
  -5  -9   3        153.83        159.75         5.14 o                         
  -4  -9   3        453.62        464.37         7.01 o                         
  -3  -9   3          1.55          0.96         0.84 o                         
  -2  -9   3         54.99         49.74         2.04 o                         
  -1  -9   3        804.75        819.88        14.97 o                         
   0  -9   3        127.74        127.69         2.67 o                         
   1  -9   3       4430.44       4230.39        16.87 o                         
   2  -9   3         16.38         18.81         1.08 o                         
   3  -9   3        272.70        290.01         4.54 o                         
   4  -9   3         20.61         20.59         0.94 o                         
   5  -9   3         11.90         12.11         0.79 o                         
   6  -9   3        538.73        554.28         5.29 o                         
   7  -9   3        423.40        409.79         3.69 o                         
   8  -9   3       1103.98       1102.37         7.11 o                         
   9  -9   3          3.36          4.01         0.78 o                         
  10  -9   3         67.81         66.36         2.04 o                         
  11  -9   3         11.00         11.03         1.30 o                         
  12  -9   3         68.81         71.10         2.55 o                         
  13  -9   3        584.06        551.46         7.67 o                         
  14  -9   3        301.54        300.61         5.76 o                         
  -9  -8   3          1.49          2.51         1.39 o                         
  -8  -8   3         29.14         32.83         3.87 o                         
  -7  -8   3        110.14        106.25         6.10 o                         
  -6  -8   3        180.40        177.90         4.12 o                         
  -5  -8   3          0.21         -0.45         0.60 o                         
  -4  -8   3         81.59         84.24         2.89 o                         
  -3  -8   3         62.86         61.28         2.64 o                         
  -2  -8   3       1872.19       1790.26        23.96 o                         
  -1  -8   3        525.43        545.59         6.72 o                         
   0  -8   3         27.69         23.60         1.15 o                         
   1  -8   3        207.41        197.42         5.40 o                         
   2  -8   3         12.54         15.10         1.10 o                         
   3  -8   3        158.24        154.91         2.20 o                         
   4  -8   3        299.53        299.92         5.06 o                         
   5  -8   3          0.01         -0.22         0.25 o                         
   6  -8   3       3984.73       3982.27        21.46 o                         
   7  -8   3        268.35        257.77         3.13 o                         
   8  -8   3        615.67        618.76         5.63 o                         
   9  -8   3         47.40         49.54         1.56 o                         
  10  -8   3         63.47         61.46         2.08 o                         
  11  -8   3         65.46         60.33         1.83 o                         
  12  -8   3          0.27          0.42         0.61 o                         
  13  -8   3         12.43         13.08         1.24 o                         
  14  -8   3         27.32         28.51         2.18 o                         
  15  -8   3          9.10          6.35         3.67 o                         
 -10  -7   3        222.66        233.26         8.87 o                         
  -9  -7   3        193.68        186.01         6.28 o                         
  -8  -7   3        256.68        267.20         9.24 o                         
  -7  -7   3         85.29         89.97         4.84 o                         
  -6  -7   3        333.99        333.68         5.07 o                         
  -5  -7   3         51.89         50.96         2.21 o                         
  -4  -7   3         70.90         63.21         2.13 o                         
  -3  -7   3        528.48        505.92         5.92 o                         
  -2  -7   3         13.09         10.34         1.38 o                         
  -1  -7   3         51.64         49.80         1.68 o                         
   0  -7   3       2446.87       2466.03        26.56 o                         
   1  -7   3         70.29         64.20         1.77 o                         
   2  -7   3        102.15         95.27         1.41 o                         
   3  -7   3        286.23        278.59         2.56 o                         
   4  -7   3       1872.53       1881.16         8.70 o                         
   5  -7   3        620.08        609.79         4.31 o                         
   6  -7   3       1819.97       1776.76        10.44 o                         
   7  -7   3         86.35         90.86         2.18 o                         
   8  -7   3       2678.59       2653.97        12.71 o                         
   9  -7   3          8.67          9.86         0.91 o                         
  10  -7   3        217.27        216.77         3.70 o                         
  11  -7   3         26.83         22.56         1.50 o                         
  12  -7   3        190.28        180.62         3.87 o                         
  13  -7   3          0.03          0.94         0.70 o                         
  14  -7   3         21.61         21.92         1.63 o                         
  15  -7   3          0.64          1.62         1.74 o                         
 -11  -6   3          8.59          9.21         2.02 o                         
 -10  -6   3          1.37          1.52         1.27 o                         
  -9  -6   3        134.06        142.42         4.10 o                         
  -8  -6   3          5.31          5.53         1.92 o                         
  -7  -6   3        912.13        929.73         8.62 o                         
  -6  -6   3        876.83        888.71         9.23 o                         
  -5  -6   3        547.01        524.33         6.84 o                         
  -4  -6   3        246.13        243.19         3.73 o                         
  -3  -6   3        434.24        410.96         4.75 o                         
  -2  -6   3        602.80        588.24         4.92 o                         
  -1  -6   3         50.07         57.12         2.58 o                         
   0  -6   3         94.57         85.21         3.86 o                         
   1  -6   3         40.75         33.24         1.60 o                         
   2  -6   3         44.36         36.39         1.19 o                         
   3  -6   3       2336.82       2343.34         8.49 o                         
   4  -6   3        545.20        531.69         5.63 o                         
   5  -6   3         20.56         20.54         1.07 o                         
   6  -6   3        535.87        500.71         7.22 o                         
   7  -6   3        215.46        219.28         2.71 o                         
   8  -6   3         71.06         69.53         1.75 o                         
   9  -6   3          0.07          0.67         0.50 o                         
  10  -6   3        295.68        296.12         4.01 o                         
  11  -6   3        116.05        110.72         2.52 o                         
  12  -6   3        334.52        328.26         5.17 o                         
  13  -6   3        624.23        625.24         7.46 o                         
  14  -6   3          0.05         -0.11         0.74 o                         
  15  -6   3        295.57        307.36         9.74 o                         
 -12  -5   3          8.05          7.30         2.43 o                         
 -11  -5   3          2.02         -0.12         1.01 o                         
 -10  -5   3       1315.90       1327.84        15.59 o                         
  -9  -5   3          0.89          2.22         0.84 o                         
  -8  -5   3        512.61        511.27         7.29 o                         
  -7  -5   3        125.24        127.02         4.11 o                         
  -6  -5   3         14.19         14.67         0.93 o                         
  -5  -5   3          0.40          0.53         0.58 o                         
  -4  -5   3        900.02        883.68         7.53 o                         
  -3  -5   3       1932.60       1886.15         9.08 o                         
  -2  -5   3         42.54         36.41         1.66 o                         
  -1  -5   3        457.98        440.14        30.12 o                         
   0  -5   3       3807.61       4000.70        32.92 o                         
   1  -5   3       2924.10       2814.93        35.13 o                         
   2  -5   3       3110.99       3108.60        24.36 o                         
   3  -5   3       3792.47       3928.77        22.06 o                         
   4  -5   3       1320.77       1395.44        19.65 o                         
   5  -5   3        101.53         89.73         2.31 o                         
   6  -5   3        935.31        902.79         5.21 o                         
   7  -5   3       1095.09       1069.81        11.54 o                         
   8  -5   3        379.56        371.12         3.51 o                         
   9  -5   3        378.01        379.33         4.09 o                         
  10  -5   3          0.11          1.61         0.63 o                         
  11  -5   3        176.34        180.28         4.04 o                         
  12  -5   3        453.52        449.07         6.08 o                         
  13  -5   3          6.90          4.73         1.02 o                         
  14  -5   3        181.27        171.69         4.33 o                         
 -13  -4   3        108.24         95.72         8.80 o                         
 -12  -4   3        107.16        105.23         6.17 o                         
 -11  -4   3          0.27         -0.04         1.26 o                         
 -10  -4   3          0.95          1.13         0.79 o                         
  -9  -4   3        321.37        328.70         5.90 o                         
  -8  -4   3        456.62        454.40         6.50 o                         
  -7  -4   3        447.64        434.31         4.21 o                         
  -6  -4   3        575.38        552.63         5.55 o                         
  -5  -4   3       3278.70       3257.52        18.13 o                         
  -4  -4   3       2024.22       1991.24        18.00 o                         
  -3  -4   3         32.30         41.02         1.41 o                         
  -2  -4   3       1587.14       1677.74         6.52 o                         
  -1  -4   3          4.61          0.76         0.33 o                         
   0  -4   3       4551.98       5004.36        24.69 o                         
   1  -4   3         59.07         87.20         1.05 o                         
   2  -4   3        340.67        317.82         2.73 o                         
   3  -4   3        234.80        265.44         2.19 o                         
   4  -4   3       3137.55       3336.28        26.90 o                         
   5  -4   3        931.91        925.15         7.81 o                         
   6  -4   3        921.08        897.83        10.78 o                         
   7  -4   3       3503.87       3473.99        43.69 o                         
   8  -4   3         25.18         22.03         0.91 o                         
   9  -4   3        442.93        442.00         6.28 o                         
  10  -4   3         17.44         16.95         1.14 o                         
  11  -4   3         17.05         13.30         1.29 o                         
  12  -4   3         67.97         67.53         2.35 o                         
  13  -4   3         71.45         73.62         3.08 o                         
  14  -4   3         45.64         44.91         2.77 o                         
 -13  -3   3         37.57         47.61         4.55 o                         
 -12  -3   3         22.18         23.34         2.37 o                         
 -11  -3   3         47.82         45.85         3.17 o                         
 -10  -3   3        179.48        177.04         3.40 o                         
  -9  -3   3        123.43        121.38         2.79 o                         
  -8  -3   3        119.00        126.22         4.74 o                         
  -7  -3   3       1396.99       1352.51        10.50 o                         
  -6  -3   3         92.43         90.05         2.00 o                         
  -5  -3   3        158.13        161.71         2.04 o                         
  -4  -3   3          0.24          0.80         0.25 o                         
  -3  -3   3      18517.17      18517.89       117.39 o                         
  -2  -3   3        298.18        277.78         2.88 o                         
  -1  -3   3      13104.76      12132.82        47.34 o                         
   0  -3   3       2459.23       2580.91        15.69 o                         
   1  -3   3       2977.27       3014.88         8.19 o                         
   3  -3   3       1846.65       1788.25         6.71 o                         
   4  -3   3       1790.94       1782.37         8.35 o                         
   5  -3   3          4.48          6.62         0.51 o                         
   6  -3   3        478.37        468.19         3.78 o                         
   7  -3   3        403.31        400.65         4.26 o                         
   8  -3   3        314.22        304.19         4.59 o                         
   9  -3   3        205.81        190.20         4.15 o                         
  10  -3   3          9.78          9.75         1.16 o                         
  11  -3   3         23.96         21.12         1.43 o                         
  12  -3   3        585.17        579.56         7.05 o                         
  13  -3   3         46.92         43.34         3.45 o                         
  14  -3   3         19.48         16.49         2.24 o                         
 -14  -2   3         38.08         45.34         6.09 o                         
 -13  -2   3         20.84         17.18         2.07 o                         
 -12  -2   3        231.17        222.06         5.80 o                         
 -11  -2   3        607.04        603.43         8.65 o                         
 -10  -2   3         74.43         75.99         2.40 o                         
  -9  -2   3          6.66          7.67         0.96 o                         
  -8  -2   3        844.36        811.33         7.65 o                         
  -7  -2   3        385.92        370.31         3.90 o                         
  -6  -2   3       2619.54       2534.32        11.75 o                         
  -5  -2   3        100.31        107.67         1.87 o                         
  -4  -2   3        226.48        237.06         2.21 o                         
  -3  -2   3        251.31        263.44         2.04 o                         
  -2  -2   3       1814.10       1822.50         9.35 o                         
  -1  -2   3      15320.39      15815.78        84.94 o                         
   0  -2   3        276.69        275.25         1.74 o                         
   1  -2   3       9031.45       9339.31        48.17 o                         
   2  -2   3      15877.81      16106.82        81.61 o                         
   3  -2   3       1471.25       1708.38         7.84 o                         
   4  -2   3        268.50        305.65         2.83 o                         
   5  -2   3        122.35        119.88         2.32 o                         
   6  -2   3       2512.79       2505.94        13.95 o                         
   7  -2   3        986.37        985.14         6.15 o                         
   8  -2   3        487.57        491.13         4.47 o                         
   9  -2   3         52.73         50.01         2.30 o                         
  10  -2   3        116.69        127.69         3.71 o                         
  11  -2   3          2.74          6.12         1.31 o                         
  12  -2   3         95.90         96.98         3.35 o                         
  13  -2   3        237.47        232.65         6.06 o                         
  14  -2   3         49.65         51.34         9.87 o                         
 -14  -1   3         17.86         18.78         2.22 o                         
 -13  -1   3        217.25        216.78         5.30 o                         
 -12  -1   3        123.88        125.02         4.32 o                         
 -11  -1   3        442.24        440.51         6.51 o                         
 -10  -1   3         11.21         11.49         1.20 o                         
  -9  -1   3        871.59        857.73         9.33 o                         
  -8  -1   3       1714.07       1702.93        14.18 o                         
  -7  -1   3         49.52         51.95         1.61 o                         
  -6  -1   3          9.93         10.37         0.53 o                         
  -5  -1   3        414.81        374.79         2.75 o                         
  -4  -1   3       3816.42       3947.55        17.21 o                         
  -3  -1   3        379.78        378.39         2.81 o                         
  -2  -1   3         29.45         42.59         0.95 o                         
  -1  -1   3       4377.74       4398.68        13.41 o                         
   0  -1   3        258.17        286.43         1.80 o                         
   1  -1   3        112.52         72.90         0.83 o                         
   2  -1   3       1007.13       1102.61         4.85 o                         
   3  -1   3        139.44        122.28         1.61 o                         
   4  -1   3       9408.71       9653.95        36.39 o                         
   5  -1   3        730.26        683.46         4.57 o                         
   6  -1   3       3107.08       3055.36        12.68 o                         
   7  -1   3         89.10         84.45         1.96 o                         
   8  -1   3         23.75         28.43         1.49 o                         
   9  -1   3         34.81         33.84         1.61 o                         
  10  -1   3          3.33          4.15         0.82 o                         
  11  -1   3        156.39        156.11         4.53 o                         
  12  -1   3         62.75         60.32         2.89 o                         
  13  -1   3         74.86         82.80         3.84 o                         
 -15   0   3        123.85        118.48         9.55 o                         
 -14   0   3         22.94         26.69         2.65 o                         
 -13   0   3        134.65        138.65         4.77 o                         
 -12   0   3         81.19         87.29         3.22 o                         
 -11   0   3         20.28         17.95         1.57 o                         
 -10   0   3        526.60        528.90         6.58 o                         
  -9   0   3       1898.45       1886.71        10.60 o                         
  -8   0   3        145.65        159.24         2.90 o                         
  -7   0   3        296.27        313.58         3.82 o                         
  -6   0   3        587.63        554.53         4.53 o                         
  -5   0   3        926.80        969.58         5.24 o                         
  -3   0   3       3339.80       3477.15        13.73 o                         
  -2   0   3         67.36         72.56         0.79 o                         
  -1   0   3       3462.27       3569.97        17.86 o                         
   0   0   3         69.66         66.30         0.92 o                         
   1   0   3        237.30        208.46         1.34 o                         
   2   0   3       6971.61       7183.92        36.14 o                         
   3   0   3       3515.44       3646.76        16.89 o                         
   4   0   3        444.24        423.70         3.35 o                         
   5   0   3        428.89        405.92         3.76 o                         
   6   0   3        997.16        995.16         7.43 o                         
   7   0   3        184.93        171.90         3.96 o                         
   8   0   3        350.83        353.45         6.43 o                         
   9   0   3        169.50        160.85         3.07 o                         
  10   0   3          0.94         -0.03         0.69 o                         
  11   0   3         11.14         13.55         1.59 o                         
  12   0   3         38.75         39.30         2.44 o                         
  13   0   3         58.40         58.44         3.11 o                         
 -15   1   3         13.08         10.41         2.65 o                         
 -14   1   3         74.81         80.51         2.95 o                         
 -13   1   3         29.90         28.60         1.83 o                         
 -12   1   3        432.73        433.14         7.20 o                         
 -11   1   3         10.24         10.98         1.29 o                         
 -10   1   3          0.78          1.85         0.79 o                         
  -9   1   3        363.69        320.46         5.29 o                         
  -8   1   3         64.57         60.58         3.19 o                         
  -7   1   3       1887.48       1858.99         8.96 o                         
  -6   1   3       1752.27       1759.06         7.16 o                         
  -5   1   3        622.40        668.07         4.26 o                         
  -4   1   3       1251.38       1325.39         8.16 o                         
  -3   1   3       2737.65       2475.12        19.25 o                         
  -2   1   3          0.05          4.85         0.44 o                         
  -1   1   3        948.94        975.90         5.88 o                         
   0   1   3        787.62        741.80         3.84 o                         
   1   1   3         19.64         22.30         0.56 o                         
   2   1   3       1849.74       1771.46         4.83 o                         
   3   1   3         17.43         22.18         0.84 o                         
   4   1   3        892.18        863.04         4.61 o                         
   5   1   3       1882.27       1872.73        13.40 o                         
   6   1   3       1817.03       1820.49        14.04 o                         
   7   1   3         54.01         56.26         1.76 o                         
   8   1   3         64.44         62.81         2.30 o                         
   9   1   3         75.51         72.09         2.60 o                         
  10   1   3       1261.12       1283.34        11.17 o                         
  11   1   3        327.94        328.27         7.63 o                         
  12   1   3         22.73         21.71         2.11 o                         
 -15   2   3        108.43        109.18         4.54 o                         
 -14   2   3         46.64         51.58         3.16 o                         
 -13   2   3        209.38        208.67         4.16 o                         
 -12   2   3        715.21        733.09         7.73 o                         
 -11   2   3         57.87         52.82         1.99 o                         
 -10   2   3        963.79        964.67         7.87 o                         
  -9   2   3        589.01        598.51         8.06 o                         
  -8   2   3        383.11        420.73         8.54 o                         
  -7   2   3        110.02        117.82         3.76 o                         
  -6   2   3        309.36        326.24         5.82 o                         
  -5   2   3       1755.02       1889.50        10.39 o                         
  -4   2   3       6942.37       7319.35        35.75 o                         
  -3   2   3       1381.13       1431.85         4.97 o                         
  -2   2   3       3351.80       3537.90        14.79 o                         
  -1   2   3        631.19        693.53         3.38 o                         
   0   2   3       3201.34       3198.05        17.27 o                         
   1   2   3        434.34        487.51         4.19 o                         
   2   2   3         65.03         48.79         0.85 o                         
   3   2   3        104.09         90.36         1.37 o                         
   4   2   3        293.10        287.31         2.70 o                         
   5   2   3        265.53        278.86         5.57 o                         
   6   2   3        235.00        249.24         4.58 o                         
   7   2   3        140.18        151.50         3.05 o                         
   8   2   3        583.55        597.13         6.37 o                         
   9   2   3        154.87        160.16         3.89 o                         
  10   2   3        194.96        197.64         3.92 o                         
  11   2   3         62.51         61.44         3.31 o                         
  12   2   3         46.63         51.99         4.67 o                         
 -15   3   3         26.52         28.91         1.90 o                         
 -14   3   3        190.15        191.98         3.85 o                         
 -13   3   3        697.90        675.53         6.75 o                         
 -12   3   3         35.82         36.77         1.74 o                         
 -11   3   3         49.55         44.15         1.77 o                         
 -10   3   3       1292.78       1240.92         8.04 o                         
  -9   3   3        394.38        365.54         4.23 o                         
  -8   3   3          9.07          6.43         0.87 o                         
  -7   3   3        481.28        473.42         8.30 o                         
  -6   3   3       1449.16       1511.37         6.67 o                         
  -5   3   3       3208.55       3305.42        18.80 o                         
  -4   3   3        729.80        709.47         3.05 o                         
  -3   3   3       2970.32       3026.10        12.73 o                         
  -2   3   3        402.36        519.81         1.89 o                         
  -1   3   3        270.93        300.80         2.18 o                         
   0   3   3        538.78        533.26         2.81 o                         
   1   3   3        400.89        356.43         2.78 o                         
   2   3   3        623.54        642.15         4.59 o                         
   3   3   3          3.11          2.28         0.36 o                         
   4   3   3          2.51          2.68         0.44 o                         
   5   3   3         77.74         89.45         2.51 o                         
   6   3   3        444.12        427.23         6.35 o                         
   7   3   3         93.10         96.62         2.86 o                         
   8   3   3        214.60        217.64         3.78 o                         
   9   3   3          4.79          4.98         1.29 o                         
  10   3   3        109.14        104.85         3.67 o                         
  11   3   3        216.51        207.63         6.68 o                         
 -15   4   3         36.10         34.30         2.27 o                         
 -14   4   3          0.89          0.35         0.64 o                         
 -13   4   3        193.38        192.60         3.61 o                         
 -12   4   3        562.38        554.23         5.63 o                         
 -11   4   3        169.55        166.42         2.77 o                         
 -10   4   3       1040.14       1044.75         9.37 o                         
  -9   4   3        212.29        215.32         3.58 o                         
  -8   4   3          0.85          1.48         0.33 o                         
  -7   4   3       2163.53       2150.20        28.79 o                         
  -6   4   3        204.86        195.68         1.56 o                         
  -5   4   3        343.65        306.64         1.97 o                         
  -4   4   3       2212.92       2388.43        10.55 o                         
  -3   4   3       2643.98       2763.18        16.81 o                         
  -2   4   3        473.15        443.64         2.85 o                         
  -1   4   3       2748.57       2699.66        11.02 o                         
   0   4   3       1449.93       1445.55         6.56 o                         
   1   4   3         18.06         16.44         0.69 o                         
   2   4   3        283.86        287.78         3.35 o                         
   3   4   3       1644.69       1599.31         7.24 o                         
   4   4   3          7.77          7.70         0.82 o                         
   5   4   3       1380.03       1335.78        10.54 o                         
   6   4   3        514.26        534.83         6.88 o                         
   7   4   3          0.65          1.05         0.76 o                         
   8   4   3        216.24        223.13         5.36 o                         
   9   4   3         29.81         29.12         2.12 o                         
  10   4   3          0.10          0.08         0.88 o                         
 -16   5   3          0.66          1.15         2.24 o                         
 -15   5   3         61.95         61.26         2.49 o                         
 -14   5   3        293.15        287.21         4.40 o                         
 -13   5   3        395.08        391.17         4.81 o                         
 -12   5   3        310.53        317.02         4.29 o                         
 -11   5   3          0.31          0.08         0.39 o                         
 -10   5   3        180.90        167.21         2.74 o                         
  -9   5   3        137.58        127.33         2.35 o                         
  -8   5   3       3108.96       3098.71        14.84 o                         
  -7   5   3       2932.27       3003.95        25.75 o                         
  -6   5   3        190.93        174.35         2.07 o                         
  -5   5   3         44.47         48.69         0.84 o                         
  -4   5   3          6.16          8.19         0.39 o                         
  -3   5   3         77.43         80.04         1.03 o                         
  -2   5   3          0.85          0.58         0.35 o                         
  -1   5   3       2028.99       2028.14        12.77 o                         
   0   5   3       1514.03       1490.49        10.10 o                         
   1   5   3         70.48         66.38         2.00 o                         
   2   5   3        612.50        595.14         6.29 o                         
   3   5   3       1945.54       1938.58        14.53 o                         
   4   5   3          4.59          2.46         0.92 o                         
   5   5   3         69.68         66.14         2.38 o                         
   6   5   3        653.66        653.03         7.08 o                         
   7   5   3         20.03         20.08         1.84 o                         
   8   5   3          4.91          5.55         1.55 o                         
   9   5   3          5.14          3.75         1.34 o                         
  10   5   3         13.51         17.40         3.40 o                         
 -16   6   3          2.01          1.82         1.66 o                         
 -15   6   3        218.05        211.44         4.67 o                         
 -14   6   3          3.41          1.11         0.68 o                         
 -13   6   3        132.29        133.48         2.95 o                         
 -12   6   3        115.96        117.81         3.03 o                         
 -11   6   3        331.29        323.92         4.22 o                         
 -10   6   3        194.84        192.95         2.67 o                         
  -9   6   3       1668.31       1655.55        20.71 o                         
  -8   6   3        405.81        428.64         3.21 o                         
  -7   6   3         90.59         94.43         1.96 o                         
  -6   6   3        593.61        573.85         4.86 o                         
  -5   6   3       1860.50       1791.17         7.62 o                         
  -4   6   3        242.56        199.85         2.10 o                         
  -3   6   3       2264.61       2317.47        15.91 o                         
  -2   6   3          2.38          4.50         0.49 o                         
  -1   6   3        270.60        258.01         3.12 o                         
   0   6   3       2116.20       2098.94        16.68 o                         
   1   6   3          9.04          6.30         0.79 o                         
   2   6   3       1825.04       1876.04        13.30 o                         
   3   6   3          0.03          0.26         0.66 o                         
   4   6   3        459.25        457.31         6.49 o                         
   5   6   3        459.02        453.05         5.83 o                         
   6   6   3         35.12         33.94         2.67 o                         
   7   6   3         29.07         24.92         3.47 o                         
   8   6   3         45.67         49.86         3.20 o                         
   9   6   3         31.48         28.19         4.54 o                         
 -15   7   3        166.64        168.98         5.08 o                         
 -14   7   3          4.83          4.26         0.99 o                         
 -13   7   3        337.45        346.14         5.76 o                         
 -12   7   3         10.47         11.30         1.20 o                         
 -11   7   3          0.01         -0.13         0.29 o                         
 -10   7   3          0.90          0.46         0.28 o                         
  -9   7   3          8.12          9.54         0.82 o                         
  -8   7   3          0.57          0.25         0.28 o                         
  -7   7   3        704.02        690.16         4.74 o                         
  -6   7   3        638.26        610.70         4.94 o                         
  -5   7   3       1140.43       1128.65        11.50 o                         
  -4   7   3        355.10        372.36         3.68 o                         
  -3   7   3        797.62        779.93         7.10 o                         
  -2   7   3         60.13         63.75         1.82 o                         
  -1   7   3       1484.03       1501.48        10.57 o                         
   0   7   3        363.88        352.81         5.28 o                         
   1   7   3          0.68          2.26         0.79 o                         
   2   7   3        275.99        273.73         6.69 o                         
   3   7   3        576.34        595.69         8.94 o                         
   4   7   3        208.01        210.09         4.64 o                         
   5   7   3        120.48        113.09         4.08 o                         
   6   7   3         88.95         99.27         4.52 o                         
   7   7   3         23.64         14.03         3.05 o                         
   8   7   3          5.91          1.00         1.92 o                         
 -15   8   3        240.94        236.09        14.20 o                         
 -14   8   3        155.14        149.96         6.70 o                         
 -13   8   3          2.18          2.30         0.88 o                         
 -12   8   3        472.37        488.51         7.75 o                         
 -11   8   3        126.77        128.36         3.80 o                         
 -10   8   3        385.66        377.05         5.50 o                         
  -9   8   3         61.11         60.62         2.20 o                         
  -8   8   3        279.54        284.86         4.20 o                         
  -7   8   3        329.43        324.31         4.75 o                         
  -6   8   3         54.58         59.67         1.50 o                         
  -5   8   3        230.43        227.58         3.93 o                         
  -4   8   3        440.22        428.00         5.29 o                         
  -3   8   3        578.74        568.33         6.76 o                         
  -2   8   3        604.68        604.79         7.99 o                         
  -1   8   3        424.34        429.37         5.41 o                         
   0   8   3         25.76         27.91         1.56 o                         
   1   8   3         26.34         20.61         1.79 o                         
   2   8   3       1679.24       1694.94        13.96 o                         
   3   8   3        266.50        260.81         7.30 o                         
   4   8   3        185.59        176.03         4.99 o                         
   5   8   3          1.62         -0.07         1.02 o                         
   6   8   3         22.00         19.82         3.90 o                         
 -15   9   3         18.38         17.56         3.61 o                         
 -14   9   3         22.13         22.14         2.73 o                         
 -13   9   3        136.35        133.20         6.48 o                         
 -12   9   3        989.73        877.40        97.57 o                         
 -11   9   3          6.32          7.67         1.50 o                         
 -10   9   3        123.28        139.67         3.98 o                         
  -9   9   3         56.05         57.37         3.01 o                         
  -8   9   3        133.60        128.53         2.91 o                         
  -7   9   3        156.78        154.04         2.94 o                         
  -6   9   3        444.40        453.65         5.29 o                         
  -5   9   3        201.80        200.34         3.50 o                         
  -4   9   3        346.64        357.63         4.60 o                         
  -3   9   3          2.68          2.50         0.81 o                         
  -2   9   3         60.88         55.80         2.05 o                         
  -1   9   3        253.65        248.82         4.73 o                         
   0   9   3        113.67        114.56         2.87 o                         
   1   9   3          0.26         -0.10         0.68 o                         
   2   9   3         16.67         15.83         1.57 o                         
   3   9   3        540.46        562.68         9.85 o                         
   4   9   3         77.02         76.99         3.76 o                         
   5   9   3         43.52         49.94         3.47 o                         
 -14  10   3        236.19        247.62         9.13 o                         
 -13  10   3          0.19          0.95         1.64 o                         
 -12  10   3         38.29         38.98         5.12 o                         
 -11  10   3        207.49        209.66         7.30 o                         
 -10  10   3         45.19         47.07         3.82 o                         
  -9  10   3        340.42        341.37         7.09 o                         
  -8  10   3        490.96        492.56         7.74 o                         
  -7  10   3         63.23         63.42         2.58 o                         
  -6  10   3        585.21        595.64         8.11 o                         
  -5  10   3        240.73        234.25         4.55 o                         
  -4  10   3        178.24        172.31         4.28 o                         
  -3  10   3        176.24        182.30         3.50 o                         
  -2  10   3        179.73        188.90         3.83 o                         
  -1  10   3        312.23        308.50         5.55 o                         
   0  10   3         40.83         36.91         2.05 o                         
   1  10   3         31.22         32.90         2.17 o                         
   2  10   3         18.13         13.54         1.93 o                         
   3  10   3         24.36         25.29         2.25 o                         
   4  10   3        208.70        214.98         6.24 o                         
 -14  11   3        143.85        146.15        10.08 o                         
 -13  11   3          0.00          0.23         1.76 o                         
 -12  11   3        172.23        159.85         7.08 o                         
 -11  11   3          3.93          2.13         1.68 o                         
 -10  11   3       1061.11       1059.56        16.43 o                         
  -9  11   3          0.16          0.43         0.91 o                         
  -8  11   3         31.82         37.52         3.96 o                         
  -7  11   3        486.56        488.22        12.32 o                         
  -6  11   3       1254.39        327.88       340.75 o                         
  -5  11   3        131.72        139.09         4.86 o                         
  -4  11   3        212.73        215.78         5.32 o                         
  -3  11   3        110.83        116.20         3.66 o                         
  -2  11   3          8.78         10.27         1.25 o                         
  -1  11   3         34.32         33.36         2.31 o                         
   0  11   3        145.28        147.09         4.07 o                         
   1  11   3         58.51         56.81         2.57 o                         
   2  11   3         83.16         86.59         3.34 o                         
   3  11   3        158.20        161.41         8.40 o                         
 -13  12   3         85.54         79.25         5.41 o                         
 -12  12   3         44.97         58.26         4.64 o                         
 -11  12   3          9.01          5.65         2.29 o                         
 -10  12   3          0.84          0.54         1.70 o                         
  -9  12   3        659.43        699.12        12.67 o                         
  -8  12   3        531.81        522.25        13.74 o                         
  -7  12   3        369.42        334.03        11.20 o                         
  -6  12   3         18.51         19.06         3.67 o                         
  -5  12   3         98.37        106.04         4.64 o                         
  -4  12   3        111.09        111.92         4.12 o                         
  -3  12   3          8.80          6.79         1.31 o                         
  -2  12   3         10.33          8.93         1.68 o                         
  -1  12   3        104.53        104.48         3.85 o                         
   0  12   3        398.15        429.79         9.61 o                         
   1  12   3         40.57         43.43         3.44 o                         
 -12  13   3         25.79         21.64         5.22 o                         
 -11  13   3          4.11         11.16         4.98 o                         
 -10  13   3         22.06         24.01         6.37 o                         
  -9  13   3         47.51         51.38         4.31 o                         
  -8  13   3          5.80          3.97         2.47 o                         
  -7  13   3          3.76          4.45         2.83 o                         
  -6  13   3         79.54         87.60         6.76 o                         
  -5  13   3        352.23        350.83        22.19 o                         
  -4  13   3         37.73         39.78         3.83 o                         
  -3  13   3        432.13        423.58         9.21 o                         
  -2  13   3        131.53        133.84         4.92 o                         
  -1  13   3         88.06         80.49         5.11 o                         
  -9  14   3        196.19        200.78         9.95 o                         
  -8  14   3         96.36         95.19        11.09 o                         
  -7  14   3        128.48        125.40         8.30 o                         
  -6  14   3        221.66        228.40        11.10 o                         
  -4  14   3         55.96         51.32        10.74 o                         
   1 -15   4         31.59         35.89         4.66 o                         
   2 -15   4         92.08         92.54         4.60 o                         
   3 -15   4         86.45         80.77         4.19 o                         
   4 -15   4         27.53         29.96         2.75 o                         
   5 -15   4          1.48          3.80         1.57 o                         
   6 -15   4        140.93        137.99         5.37 o                         
   7 -15   4        173.13        159.37         6.77 o                         
   8 -15   4         44.18         42.14         3.83 o                         
   9 -15   4        419.26        427.41        12.48 o                         
  10 -15   4         17.80         17.86         3.43 o                         
  -2 -14   4        126.83        127.53         9.70 o                         
  -1 -14   4          0.29          1.40         1.09 o                         
   0 -14   4        739.39        737.07        10.45 o                         
   1 -14   4          3.00          4.35         1.39 o                         
   2 -14   4          9.54          6.88         2.14 o                         
   3 -14   4         51.80         56.78         4.18 o                         
   4 -14   4         35.23         25.89         2.73 o                         
   5 -14   4         18.58         21.30         2.23 o                         
   6 -14   4        136.81        132.58         5.51 o                         
   7 -14   4         80.03         78.64         4.57 o                         
   8 -14   4         24.51         21.74         3.96 o                         
   9 -14   4         37.91         35.64         2.87 o                         
  10 -14   4        107.95        114.53         4.39 o                         
  11 -14   4          2.22          0.51         1.17 o                         
  -4 -13   4         33.94         43.64         7.49 o                         
  -3 -13   4          0.21          0.58         0.99 o                         
  -2 -13   4        310.93        330.72         9.19 o                         
  -1 -13   4          2.11          0.32         1.05 o                         
   0 -13   4          0.01         -0.44         0.82 o                         
   1 -13   4         29.57         31.30         2.87 o                         
   2 -13   4       1233.22       1207.40        15.68 o                         
   3 -13   4          6.86          7.19         1.52 o                         
   4 -13   4          1.08          0.22         0.62 o                         
   5 -13   4         57.75         53.75         3.01 o                         
   6 -13   4         12.20         11.69         1.62 o                         
   7 -13   4          0.07          0.94         0.91 o                         
   8 -13   4          0.02          0.70         0.82 o                         
   9 -13   4        225.88        223.59         6.50 o                         
  10 -13   4         29.71         29.11         2.41 o                         
  11 -13   4          0.17          0.43         1.33 o                         
  12 -13   4          5.07          6.38         1.45 o                         
  13 -13   4         20.59         15.36         4.48 o                         
  -5 -12   4         14.89         13.09         2.78 o                         
  -4 -12   4          5.69          5.90         1.60 o                         
  -3 -12   4          1.04         -0.16         1.11 o                         
  -2 -12   4         60.02         58.78         3.53 o                         
  -1 -12   4        152.15        147.84         4.49 o                         
   0 -12   4         11.28         12.99         2.00 o                         
   1 -12   4          3.42          2.36         1.16 o                         
   2 -12   4        187.99        200.24         4.05 o                         
   3 -12   4        366.41        368.79         4.79 o                         
   4 -12   4         32.88         33.20         1.47 o                         
   5 -12   4          0.10          0.39         0.41 o                         
   6 -12   4          1.43          0.73         0.53 o                         
   7 -12   4        386.49        382.19         7.50 o                         
   8 -12   4         13.49         11.24         1.73 o                         
   9 -12   4         36.54         35.12         2.15 o                         
  10 -12   4         15.17         14.03         1.74 o                         
  11 -12   4        282.58        278.06         6.28 o                         
  12 -12   4         78.82         84.64         5.09 o                         
  13 -12   4         15.00         19.25         2.85 o                         
  -6 -11   4          5.55          5.50         2.08 o                         
  -5 -11   4        182.89        185.37         5.38 o                         
  -4 -11   4        118.78        120.14         4.82 o                         
  -3 -11   4         13.55         15.89         2.00 o                         
  -2 -11   4        330.99        321.29         9.64 o                         
  -1 -11   4          0.99          1.06         0.98 o                         
   0 -11   4         52.49         50.44         2.24 o                         
   1 -11   4        205.45        204.71         4.05 o                         
   2 -11   4       1517.47       1598.20        18.41 o                         
   3 -11   4       1657.03       1640.83        10.15 o                         
   4 -11   4         45.15         43.71         1.55 o                         
   5 -11   4         92.51        102.97         2.10 o                         
   6 -11   4         25.41         23.77         1.08 o                         
   7 -11   4        465.87        466.48         5.11 o                         
   8 -11   4         11.31         11.00         1.20 o                         
   9 -11   4        638.59        645.87         7.59 o                         
  10 -11   4          1.82          0.33         0.70 o                         
  11 -11   4        271.64        272.67         5.28 o                         
  12 -11   4        169.73        168.14         3.95 o                         
  13 -11   4         65.97         64.69         2.72 o                         
  14 -11   4        123.93        112.86         5.82 o                         
  -7 -10   4        196.91        223.28         9.74 o                         
  -6 -10   4        148.14        152.15         6.21 o                         
  -5 -10   4        187.51        187.68         5.00 o                         
  -4 -10   4         17.05         18.70         2.21 o                         
  -3 -10   4          8.57          5.86         1.43 o                         
  -2 -10   4         29.66         32.32         1.85 o                         
  -1 -10   4        450.73        450.90         6.46 o                         
   0 -10   4          1.34          0.81         0.64 o                         
   1 -10   4        531.75        526.65         5.10 o                         
   2 -10   4        440.60        435.45         4.75 o                         
   3 -10   4        884.23        872.71         8.16 o                         
   4 -10   4          8.92         11.29         0.78 o                         
   5 -10   4       1324.49       1366.70        10.10 o                         
   6 -10   4          1.15          2.08         0.50 o                         
   7 -10   4        352.93        353.97         4.13 o                         
   8 -10   4        159.75        162.68         2.62 o                         
   9 -10   4        390.58        385.40         4.69 o                         
  10 -10   4          6.26          5.89         0.85 o                         
  11 -10   4        792.57        795.43         9.47 o                         
  12 -10   4         42.10         41.31         2.16 o                         
  13 -10   4          0.04          0.69         0.80 o                         
  14 -10   4         22.19         20.31         1.86 o                         
  -9  -9   4        326.98        350.52        11.56 o                         
  -8  -9   4          4.61          8.00         2.74 o                         
  -7  -9   4        128.89        128.65         5.59 o                         
  -6  -9   4        334.31        345.39         7.26 o                         
  -5  -9   4        221.50        215.17         4.48 o                         
  -4  -9   4        112.62        108.78         3.38 o                         
  -3  -9   4         17.56         19.58         2.09 o                         
  -2  -9   4        425.72        421.47         5.94 o                         
  -1  -9   4         26.20         27.48         1.48 o                         
   0  -9   4          1.23          1.77         0.57 o                         
   1  -9   4         93.55         97.16         2.19 o                         
   2  -9   4         62.21         60.68         1.74 o                         
   3  -9   4        349.36        337.14         3.78 o                         
   4  -9   4        206.94        211.92         3.60 o                         
   5  -9   4        458.29        466.84         5.15 o                         
   6  -9   4          3.27          3.04         0.62 o                         
   7  -9   4          0.02          0.00         0.40 o                         
   8  -9   4        519.59        505.61         4.82 o                         
   9  -9   4       1784.09       1843.55         9.03 o                         
  10  -9   4         38.74         38.78         1.64 o                         
  11  -9   4        906.87        899.31         8.97 o                         
  12  -9   4          4.42          5.52         0.98 o                         
  13  -9   4        214.78        225.97         4.57 o                         
  14  -9   4        465.95        462.75         6.70 o                         
 -10  -8   4         50.79         59.70         5.26 o                         
  -9  -8   4         51.75         49.56         3.85 o                         
  -8  -8   4         26.06         20.41         3.46 o                         
  -7  -8   4        139.13        131.42         5.35 o                         
  -6  -8   4        125.40        129.09         3.72 o                         
  -5  -8   4        438.81        442.54         5.68 o                         
  -4  -8   4       1115.99       1096.23         8.68 o                         
  -3  -8   4        291.01        287.09         4.37 o                         
  -2  -8   4        185.01        165.22         3.86 o                         
  -1  -8   4         70.46         73.50         1.92 o                         
   0  -8   4       1129.39       1117.61        22.83 o                         
   1  -8   4         28.50         28.67         1.80 o                         
   2  -8   4        827.14        827.96        10.22 o                         
   3  -8   4          0.42         -0.21         0.30 o                         
   4  -8   4        424.01        438.88         6.01 o                         
   5  -8   4        435.73        419.16         6.00 o                         
   6  -8   4         65.98         66.66         2.00 o                         
   7  -8   4        952.04        935.17         6.20 o                         
   8  -8   4         57.43         61.29         1.44 o                         
   9  -8   4         62.32         64.03         1.87 o                         
  10  -8   4         87.69         84.07         2.29 o                         
  11  -8   4        147.25        148.20         3.15 o                         
  12  -8   4         40.63         39.85         1.89 o                         
  13  -8   4          6.52          5.68         1.01 o                         
  14  -8   4        690.04        696.35         8.17 o                         
 -11  -7   4         32.50         27.24         5.69 o                         
 -10  -7   4          0.14         -0.09         1.61 o                         
  -9  -7   4         20.86         17.51         3.53 o                         
  -8  -7   4          6.90         10.88         2.06 o                         
  -7  -7   4         20.53         22.53         1.94 o                         
  -6  -7   4        165.80        173.93         3.81 o                         
  -5  -7   4        521.50        511.94         7.03 o                         
  -4  -7   4        968.99        960.86        10.44 o                         
  -3  -7   4        148.67        150.07         3.55 o                         
  -2  -7   4       2422.00       2409.72        20.13 o                         
  -1  -7   4        328.14        298.77         6.46 o                         
   0  -7   4       2106.84       2038.58        24.91 o                         
   1  -7   4       1802.24       1826.37        13.53 o                         
   2  -7   4         54.43         48.87         1.17 o                         
   3  -7   4         91.29         83.20         1.51 o                         
   4  -7   4        301.85        303.25         4.46 o                         
   5  -7   4       1246.04       1252.03        19.47 o                         
   6  -7   4        435.73        442.98         4.56 o                         
   7  -7   4         15.08         13.28         0.90 o                         
   8  -7   4          0.72          1.25         0.59 o                         
   9  -7   4         24.80         25.83         1.31 o                         
  10  -7   4         87.12         81.77         2.26 o                         
  11  -7   4         16.98         16.64         1.43 o                         
  12  -7   4        843.95        832.42         8.25 o                         
  13  -7   4         38.95         36.66         1.83 o                         
  14  -7   4         26.21         24.26         2.18 o                         
 -11  -6   4        180.17        191.95         5.73 o                         
 -10  -6   4         56.55         50.86         3.50 o                         
  -9  -6   4        572.37        551.99        12.01 o                         
  -8  -6   4         42.49         44.85         2.44 o                         
  -7  -6   4         87.15         90.90         2.87 o                         
  -6  -6   4         25.46         20.52         1.90 o                         
  -5  -6   4        527.70        522.91         4.90 o                         
  -4  -6   4        847.74        837.24         5.77 o                         
  -3  -6   4        481.50        465.89         5.45 o                         
  -2  -6   4        916.34        939.77        10.41 o                         
  -1  -6   4         99.37        102.53         2.57 o                         
   0  -6   4       1158.45       1160.19        15.75 o                         
   1  -6   4         80.19         80.00         1.65 o                         
   2  -6   4         31.61         32.19         1.38 o                         
   3  -6   4        799.59        860.26         6.75 o                         
   4  -6   4        807.14        792.43        21.80 o                         
   5  -6   4          5.26         10.12         0.92 o                         
   6  -6   4       2749.89       2748.24        16.89 o                         
   7  -6   4       1017.56       1005.80         6.93 o                         
   8  -6   4        283.69        280.57         4.68 o                         
   9  -6   4        251.38        238.96         3.77 o                         
  10  -6   4        975.84        988.64         7.40 o                         
  11  -6   4         23.70         28.30         1.87 o                         
  12  -6   4          0.08          0.35         0.71 o                         
  13  -6   4         34.45         33.26         2.27 o                         
  14  -6   4        450.88        454.55         7.48 o                         
 -12  -5   4         55.33         53.83         5.07 o                         
 -11  -5   4          0.05         -1.15         1.15 o                         
 -10  -5   4        202.74        215.39         6.35 o                         
  -9  -5   4         27.96         31.29         2.13 o                         
  -8  -5   4         38.72         41.14         2.20 o                         
  -7  -5   4        195.16        196.10         3.00 o                         
  -6  -5   4        196.05        190.67         3.02 o                         
  -5  -5   4        205.91        202.46         2.85 o                         
  -4  -5   4        475.55        481.03         4.48 o                         
  -3  -5   4         22.43         18.54         0.84 o                         
  -2  -5   4        830.73        861.13         7.93 o                         
  -1  -5   4       1271.61       1228.24        14.45 o                         
   0  -5   4         84.94         77.56         1.38 o                         
   1  -5   4          3.20          0.95         0.24 o                         
   2  -5   4        441.44        414.22         3.33 o                         
   3  -5   4       3739.59       3841.78        30.81 o                         
   4  -5   4          3.46          4.08         0.69 o                         
   5  -5   4         45.72         44.28         1.90 o                         
   6  -5   4        123.57        128.99         4.29 o                         
   7  -5   4        706.12        701.88         5.04 o                         
   8  -5   4         34.48         37.76         1.44 o                         
   9  -5   4        318.21        320.12         4.16 o                         
  10  -5   4        704.23        677.62         7.31 o                         
  11  -5   4        436.66        447.69         5.78 o                         
  12  -5   4          4.90          5.01         0.93 o                         
  13  -5   4        292.64        296.07         4.90 o                         
  14  -5   4         79.76         84.89         3.20 o                         
 -13  -4   4         30.41         20.68         5.13 o                         
 -12  -4   4         10.98          9.84         2.52 o                         
 -11  -4   4         41.55         44.34         2.52 o                         
 -10  -4   4        137.49        131.18         4.08 o                         
  -9  -4   4        553.52        565.80         7.29 o                         
  -8  -4   4         85.79         84.90         2.80 o                         
  -7  -4   4         54.76         54.54         1.78 o                         
  -6  -4   4       1326.65       1314.05        10.47 o                         
  -5  -4   4       1014.40       1066.53         6.25 o                         
  -4  -4   4       5719.28       5499.90        29.77 o                         
  -3  -4   4       1387.15       1370.87         7.82 o                         
  -2  -4   4       4483.76       4753.14        36.28 o                         
  -1  -4   4        602.16        673.73         3.20 o                         
   0  -4   4       6992.59       7146.91        20.71 o                         
   1  -4   4       2462.07       2538.94        15.57 o                         
   2  -4   4       1682.89       1694.83         9.76 o                         
   3  -4   4        186.66        161.86         2.66 o                         
   4  -4   4          3.77          3.81         0.67 o                         
   5  -4   4        382.39        437.93         5.38 o                         
   6  -4   4          5.62          5.77         0.75 o                         
   7  -4   4        255.13        231.72         2.66 o                         
   8  -4   4        439.79        424.60         4.10 o                         
   9  -4   4        885.77        888.20         7.01 o                         
  10  -4   4         80.39         80.58         1.97 o                         
  11  -4   4          1.32          1.52         0.80 o                         
  12  -4   4        258.96        265.31         4.83 o                         
  13  -4   4          1.47          0.08         0.84 o                         
  14  -4   4        454.86        451.51         7.66 o                         
 -13  -3   4        177.64        173.49         6.29 o                         
 -12  -3   4        170.33        163.87         4.57 o                         
 -11  -3   4         74.14         72.90         2.68 o                         
 -10  -3   4        214.70        214.83         4.37 o                         
  -9  -3   4        148.86        155.64         3.39 o                         
  -8  -3   4        239.18        232.18         5.14 o                         
  -7  -3   4        673.84        639.42         4.90 o                         
  -6  -3   4       3904.00       3879.24        18.90 o                         
  -5  -3   4          7.38          6.03         0.47 o                         
  -4  -3   4        624.68        636.46         4.52 o                         
  -3  -3   4        253.46        241.21         2.26 o                         
  -2  -3   4       1708.19       1824.98         8.18 o                         
  -1  -3   4        627.87        595.93         3.52 o                         
   0  -3   4       3372.01       3559.49        17.51 o                         
   1  -3   4          0.40          8.91         0.72 o                         
   2  -3   4        407.69        556.43         8.10 o                         
   3  -3   4       1117.84       1168.02         8.29 o                         
   4  -3   4        198.80        232.06         2.51 o                         
   5  -3   4        672.60        652.45         5.06 o                         
   6  -3   4        502.30        465.60         4.55 o                         
   7  -3   4       4013.27       4009.06        12.84 o                         
   8  -3   4         59.51         57.83         2.18 o                         
   9  -3   4        283.68        285.07         4.02 o                         
  10  -3   4         23.19         22.89         1.27 o                         
  11  -3   4         91.93         98.53         2.65 o                         
  12  -3   4        281.77        270.51         6.14 o                         
  13  -3   4          7.17          8.92         1.58 o                         
  14  -3   4        208.59        239.82        12.63 o                         
 -14  -2   4        194.02        213.38         8.71 o                         
 -13  -2   4        340.91        336.58         7.44 o                         
 -12  -2   4        174.01        179.55         5.13 o                         
 -11  -2   4        538.84        557.30         8.25 o                         
 -10  -2   4         53.27         54.72         2.24 o                         
  -9  -2   4        329.33        338.65         5.10 o                         
  -8  -2   4          4.00          3.31         0.66 o                         
  -7  -2   4       1472.25       1480.24         8.12 o                         
  -6  -2   4        480.80        473.65         4.82 o                         
  -5  -2   4        525.94        510.73         3.74 o                         
  -4  -2   4       2963.00       2989.94        14.53 o                         
  -3  -2   4       1062.62       1209.77         7.76 o                         
  -2  -2   4       5938.76       6350.74        37.81 o                         
  -1  -2   4        885.29        921.84         4.62 o                         
   0  -2   4       5462.19       5550.39        28.14 o                         
   1  -2   4          0.03          5.74         0.47 o                         
   2  -2   4       1513.83       1243.51         4.52 o                         
   3  -2   4       1927.22       1929.70         8.17 o                         
   4  -2   4          1.57          1.25         0.32 o                         
   5  -2   4         10.48          9.03         0.69 o                         
   6  -2   4         46.11         41.01         1.37 o                         
   7  -2   4       2602.05       2575.30        10.33 o                         
   8  -2   4        616.80        624.57         5.24 o                         
   9  -2   4        619.50        612.70         5.62 o                         
  10  -2   4         75.15         69.15         2.33 o                         
  11  -2   4        420.12        431.00        11.10 o                         
  12  -2   4          4.51          2.54         0.87 o                         
  13  -2   4         33.82         28.99         2.31 o                         
 -14  -1   4          7.77          8.58         1.60 o                         
 -13  -1   4        794.33        793.02         9.74 o                         
 -12  -1   4        966.88        970.30        10.40 o                         
 -11  -1   4        313.05        303.56         6.19 o                         
 -10  -1   4        108.18        110.06         3.52 o                         
  -9  -1   4        301.80        303.42         5.56 o                         
  -8  -1   4       1475.76       1456.42         9.50 o                         
  -7  -1   4          0.12          0.43         0.23 o                         
  -6  -1   4         59.06         49.54         1.39 o                         
  -5  -1   4         29.71         35.62         1.04 o                         
  -4  -1   4        876.72        805.12         4.44 o                         
  -3  -1   4        713.14        675.66         6.22 o                         
  -2  -1   4        252.05        311.45         2.00 o                         
  -1  -1   4       4133.47       4272.72        29.89 o                         
   0  -1   4        643.78        619.19         5.03 o                         
   1  -1   4        135.15        153.22         1.48 o                         
   2  -1   4        964.52        970.00         5.02 o                         
   3  -1   4       2215.26       2367.42         9.24 o                         
   4  -1   4       1757.43       1686.98         8.08 o                         
   5  -1   4       3699.27       3648.19        14.53 o                         
   6  -1   4        955.73        963.83         7.93 o                         
   7  -1   4         23.46         21.16         1.12 o                         
   8  -1   4          2.09          1.74         0.57 o                         
   9  -1   4         17.72         19.47         1.32 o                         
  10  -1   4         56.56         59.31         2.10 o                         
  11  -1   4         10.87         14.00         1.91 o                         
  12  -1   4        396.03        411.52         7.74 o                         
  13  -1   4         74.25         68.60         4.16 o                         
 -15   0   4        271.18        256.61        13.84 o                         
 -14   0   4        478.09        472.05         7.29 o                         
 -13   0   4        242.34        242.42         5.06 o                         
 -12   0   4        315.88        323.98         5.88 o                         
 -11   0   4        205.39        202.48         4.44 o                         
 -10   0   4        146.31        145.67         3.97 o                         
  -9   0   4       1466.38       1414.23        10.71 o                         
  -8   0   4        194.44        206.82         3.01 o                         
  -7   0   4        242.42        222.20         2.82 o                         
  -6   0   4       2103.58       2100.60        18.65 o                         
  -5   0   4        432.94        402.81         7.21 o                         
  -4   0   4       1601.78       1551.86         8.44 o                         
  -3   0   4       1856.89       1975.71         8.07 o                         
  -2   0   4        458.65        328.00         1.69 o                         
  -1   0   4       1472.78       1405.19         8.89 o                         
   0   0   4        731.54        767.24         4.86 o                         
   1   0   4       6196.67       6002.37        23.54 o                         
   2   0   4       3065.29       3266.51        15.48 o                         
   3   0   4       8667.57       8888.55        37.14 o                         
   4   0   4       2716.12       2690.63        10.89 o                         
   5   0   4        736.41        725.80         4.87 o                         
   6   0   4       1087.04       1052.60         7.74 o                         
   7   0   4       2215.34       2241.94        10.34 o                         
   8   0   4          0.56          1.22         0.62 o                         
   9   0   4         27.25         27.76         1.47 o                         
  10   0   4         52.35         51.09         2.22 o                         
  11   0   4         41.05         40.63         2.39 o                         
  12   0   4        134.21        130.77         5.37 o                         
  13   0   4        183.21        184.81        10.76 o                         
 -15   1   4         22.03         25.61         2.24 o                         
 -14   1   4         36.37         34.34         2.10 o                         
 -13   1   4         48.99         48.91         2.62 o                         
 -12   1   4        189.06        188.10         3.82 o                         
 -11   1   4        749.50        739.04         8.26 o                         
 -10   1   4        868.03        861.34         9.38 o                         
  -9   1   4          1.45          1.54         0.63 o                         
  -8   1   4          1.65          2.13         0.55 o                         
  -7   1   4        244.29        219.18         2.02 o                         
  -6   1   4        468.70        463.08         5.28 o                         
  -5   1   4        115.38         97.90         2.02 o                         
  -4   1   4       3056.31       2975.04        10.14 o                         
  -3   1   4        119.86        131.66         1.38 o                         
  -2   1   4        283.09        274.97         2.62 o                         
  -1   1   4      18122.24      17838.19       155.52 o                         
   0   1   4        627.87        734.00         5.37 o                         
   1   1   4          1.10          1.60         0.27 o                         
   2   1   4       1997.65       2144.05         7.27 o                         
   3   1   4        819.38        863.61         3.99 o                         
   4   1   4         42.92         42.44         1.24 o                         
   5   1   4       3325.41       3347.19        14.10 o                         
   6   1   4          3.16          3.48         0.60 o                         
   7   1   4        293.68        296.42         4.57 o                         
   8   1   4        135.47        133.78         3.37 o                         
   9   1   4        186.32        182.82         4.56 o                         
  10   1   4        105.35        107.22         3.44 o                         
  11   1   4         12.84         15.38         2.07 o                         
  12   1   4          0.08          1.14         1.16 o                         
 -15   2   4         16.06         18.27         2.10 o                         
 -14   2   4         11.56         14.33         1.70 o                         
 -13   2   4          1.52          1.69         0.86 o                         
 -12   2   4        566.04        551.83         8.90 o                         
 -11   2   4        460.32        461.21         6.41 o                         
 -10   2   4         45.39         43.15         2.13 o                         
  -9   2   4         80.02         74.93         1.63 o                         
  -8   2   4       1404.79       1460.93        19.39 o                         
  -7   2   4        121.80        119.97         2.69 o                         
  -6   2   4        970.91       1034.87         9.80 o                         
  -5   2   4       3925.03       3908.39        24.92 o                         
  -4   2   4         22.42         15.67         0.48 o                         
  -3   2   4        973.55       1127.87         4.41 o                         
  -2   2   4      14309.54      13498.13        68.42 o                         
  -1   2   4        495.51        559.89         4.72 o                         
   0   2   4        859.96        898.03         5.09 o                         
   1   2   4        224.55        227.86         3.11 o                         
   2   2   4        728.94        740.64         9.96 o                         
   3   2   4        490.43        509.70         3.07 o                         
   4   2   4       2358.85       2308.68         8.82 o                         
   5   2   4        152.90        154.96         3.42 o                         
   6   2   4          5.84          7.13         1.01 o                         
   7   2   4        191.02        192.28         3.74 o                         
   8   2   4         54.01         54.75         2.11 o                         
   9   2   4         44.02         49.66         2.67 o                         
  10   2   4        837.35        844.70        12.35 o                         
  11   2   4        205.68        215.35         6.06 o                         
 -15   3   4        243.68        249.50         4.55 o                         
 -14   3   4         29.99         26.00         1.80 o                         
 -13   3   4        218.04        210.87         4.86 o                         
 -12   3   4         22.04         19.96         1.45 o                         
 -11   3   4        182.55        177.32         3.09 o                         
 -10   3   4         30.25         27.65         1.37 o                         
  -9   3   4         14.83         12.22         0.98 o                         
  -8   3   4        438.73        440.42         6.45 o                         
  -7   3   4        172.11        179.98         3.59 o                         
  -6   3   4        866.21        861.55         5.26 o                         
  -5   3   4        304.50        303.79         1.85 o                         
  -4   3   4       2855.58       2981.90        12.48 o                         
  -3   3   4       1803.71       1790.39         4.59 o                         
  -2   3   4        847.76        856.86         4.82 o                         
  -1   3   4          0.91          1.46         0.22 o                         
   0   3   4      10194.50      10452.59        25.31 o                         
   1   3   4       1913.67       1923.66        15.48 o                         
   2   3   4        465.89        437.27         4.17 o                         
   3   3   4        682.90        675.50         7.74 o                         
   4   3   4          2.26          3.51         0.69 o                         
   5   3   4         39.08         37.23         1.66 o                         
   6   3   4         42.52         40.12         1.89 o                         
   7   3   4          1.91          1.24         0.72 o                         
   8   3   4         34.49         33.96         2.69 o                         
   9   3   4          6.35          7.31         1.74 o                         
  10   3   4         33.36         40.62         2.75 o                         
  11   3   4         12.25         15.35         2.64 o                         
 -16   4   4          2.23          0.44         2.21 o                         
 -15   4   4         27.70         34.41         2.48 o                         
 -14   4   4         66.27         66.39         2.54 o                         
 -13   4   4        456.44        477.52         6.45 o                         
 -12   4   4         45.55         46.51         1.66 o                         
 -11   4   4        230.21        242.16         3.63 o                         
 -10   4   4        574.14        555.45         5.26 o                         
  -9   4   4        194.55        200.50         2.63 o                         
  -8   4   4       2139.56       2099.70        15.65 o                         
  -7   4   4        243.12        242.27         3.08 o                         
  -6   4   4       2059.87       2059.89        12.05 o                         
  -5   4   4        260.30        280.08         2.09 o                         
  -4   4   4          8.50          6.82         0.32 o                         
  -3   4   4        208.83        225.52         1.61 o                         
  -2   4   4        876.12        868.12         4.41 o                         
   0   4   4       1889.77       1882.83        10.85 o                         
   1   4   4        256.54        236.47         4.00 o                         
   2   4   4       1077.13       1078.60         7.41 o                         
   3   4   4        276.87        288.25         3.28 o                         
   4   4   4          0.89          0.63         0.60 o                         
   5   4   4        931.71        953.85        10.10 o                         
   6   4   4         33.64         35.36         2.08 o                         
   7   4   4        842.33        850.71         8.80 o                         
   8   4   4         74.42         72.70         2.95 o                         
   9   4   4         39.18         38.26         2.56 o                         
  10   4   4        400.79        395.26         7.45 o                         
 -16   5   4        215.25        218.50         8.08 o                         
 -15   5   4        334.29        335.90         5.84 o                         
 -14   5   4        246.67        244.80         4.43 o                         
 -13   5   4         12.11         12.07         1.23 o                         
 -12   5   4         27.06         27.08         1.50 o                         
 -11   5   4         84.92         82.38         2.25 o                         
 -10   5   4        235.09        232.54         3.33 o                         
  -9   5   4        138.08        139.71         2.70 o                         
  -8   5   4        646.45        637.37         4.12 o                         
  -7   5   4       1589.23       1585.06        16.88 o                         
  -6   5   4       2729.77       2696.37        40.01 o                         
  -5   5   4        248.03        268.42         1.63 o                         
  -4   5   4          1.89          2.80         0.27 o                         
  -3   5   4        218.15        179.46         1.90 o                         
  -2   5   4         66.43         78.30         2.09 o                         
  -1   5   4        132.33        132.52         2.37 o                         
   0   5   4        390.65        389.13         7.35 o                         
   1   5   4         96.50        101.27         1.88 o                         
   2   5   4         67.05         64.37         1.75 o                         
   3   5   4        206.27        200.53         2.97 o                         
   4   5   4          1.66          2.34         0.86 o                         
   5   5   4          6.97          5.91         1.56 o                         
   6   5   4          6.43          4.49         1.31 o                         
   7   5   4        766.53        784.15         9.25 o                         
   8   5   4          7.25          3.72         2.09 o                         
   9   5   4         79.66         77.31         4.12 o                         
 -15   6   4          6.64          4.96         1.17 o                         
 -14   6   4          0.69          1.51         0.84 o                         
 -13   6   4        627.38        608.57         7.56 o                         
 -12   6   4         52.33         54.32         2.30 o                         
 -11   6   4        547.81        543.85         9.67 o                         
 -10   6   4          0.36          0.24         0.31 o                         
  -9   6   4         79.85         80.39         2.23 o                         
  -8   6   4         36.27         33.33         1.09 o                         
  -7   6   4       2033.82       2099.51         7.73 o                         
  -6   6   4        821.75        804.29         5.42 o                         
  -5   6   4        173.25        169.38         2.82 o                         
  -4   6   4          4.28          4.89         0.80 o                         
  -3   6   4        718.58        743.18         5.78 o                         
  -2   6   4          7.05          9.67         0.82 o                         
  -1   6   4       2969.61       2952.00        14.00 o                         
   0   6   4        138.08        144.50         3.74 o                         
   1   6   4        920.64        911.59         8.66 o                         
   2   6   4         30.76         29.72         2.14 o                         
   3   6   4         18.82         21.26         1.92 o                         
   4   6   4        146.33        152.84         3.90 o                         
   5   6   4        739.20        755.00        14.84 o                         
   6   6   4         10.00          9.22         2.36 o                         
   7   6   4        257.07        261.61         5.93 o                         
   8   6   4         13.13         12.19         2.53 o                         
 -15   7   4        202.28        204.45         6.87 o                         
 -14   7   4        399.38        404.29         9.25 o                         
 -13   7   4         89.25         93.42         3.72 o                         
 -12   7   4          2.99          2.11         0.71 o                         
 -11   7   4        401.94        389.61         9.15 o                         
 -10   7   4        826.61        824.07        15.64 o                         
  -9   7   4        907.38        934.32         7.14 o                         
  -8   7   4         13.09         14.09         1.20 o                         
  -7   7   4        386.95        392.03         4.12 o                         
  -6   7   4          0.03          0.70         0.24 o                         
  -5   7   4        360.31        373.85         3.36 o                         
  -4   7   4          0.65         -0.18         0.28 o                         
  -3   7   4        192.00        195.58         2.91 o                         
  -2   7   4        135.90        133.22         2.12 o                         
  -1   7   4         41.79         43.32         1.79 o                         
   0   7   4          2.69          2.45         0.70 o                         
   1   7   4        150.75        157.13         3.13 o                         
   2   7   4         35.07         36.67         1.96 o                         
   3   7   4        356.58        360.93         7.19 o                         
   4   7   4         83.42         81.77         4.03 o                         
   5   7   4         76.47         73.76         3.75 o                         
   6   7   4         59.96         53.33         3.91 o                         
   7   7   4        117.34        126.32         7.35 o                         
 -15   8   4         96.54         87.14         4.75 o                         
 -14   8   4        206.25        222.33         5.92 o                         
 -13   8   4        374.87        382.07         7.23 o                         
 -12   8   4         20.48         19.15         1.75 o                         
 -11   8   4        245.79        257.79         4.95 o                         
 -10   8   4        590.21        577.30         7.72 o                         
  -9   8   4        932.77        983.99        12.41 o                         
  -8   8   4         35.86         32.68         1.51 o                         
  -7   8   4        280.66        274.33         3.47 o                         
  -6   8   4         87.62         90.36         2.09 o                         
  -5   8   4         82.47         75.05         2.19 o                         
  -4   8   4        363.62        353.73         5.55 o                         
  -3   8   4        234.98        227.36         3.50 o                         
  -2   8   4          0.64          0.42         0.31 o                         
  -1   8   4         19.30         17.36         1.24 o                         
   0   8   4        170.99        167.87         4.03 o                         
   1   8   4          2.25          3.53         0.90 o                         
   2   8   4        112.83        115.94         3.26 o                         
   3   8   4        140.22        142.97         3.75 o                         
   4   8   4         57.25         57.74         2.97 o                         
   5   8   4         98.82        101.11         6.30 o                         
   6   8   4        102.95        108.01         6.89 o                         
 -15   9   4         87.41         89.93         7.49 o                         
 -14   9   4          8.29          3.18         2.46 o                         
 -13   9   4          1.71          0.54         1.20 o                         
 -12   9   4         79.07         83.99         4.10 o                         
 -11   9   4        231.40        236.33         6.25 o                         
 -10   9   4        128.07        126.37         3.84 o                         
  -9   9   4        168.72        181.18         3.60 o                         
  -8   9   4        724.10        730.85         7.21 o                         
  -7   9   4         33.27         34.96         1.90 o                         
  -6   9   4         39.00         36.74         1.61 o                         
  -5   9   4         27.73         25.04         1.74 o                         
  -4   9   4        765.80        742.47         8.79 o                         
  -3   9   4        288.18        284.40         4.70 o                         
  -2   9   4        800.31        802.44         7.65 o                         
  -1   9   4        248.47        255.98         4.68 o                         
   0   9   4          0.24         -0.52         0.75 o                         
   1   9   4        860.03        852.98         8.78 o                         
   2   9   4         41.82         35.40         2.27 o                         
   3   9   4         63.06         70.80         2.80 o                         
   4   9   4        376.25        379.93         8.46 o                         
   5   9   4         10.40          7.53         1.73 o                         
 -14  10   4         23.39         24.15         4.20 o                         
 -13  10   4        274.26        310.31        10.64 o                         
 -12  10   4          2.50          2.23         1.79 o                         
 -11  10   4        105.97        122.72         6.48 o                         
 -10  10   4        158.62        154.63         5.52 o                         
  -9  10   4        542.80        528.19         7.89 o                         
  -8  10   4          1.68          2.62         0.83 o                         
  -7  10   4         50.19         50.40         2.81 o                         
  -6  10   4        366.69        119.41        71.87 o                         
  -5  10   4         50.16         50.85         2.62 o                         
  -4  10   4        104.37        103.30         3.33 o                         
  -3  10   4         19.81         19.51         1.39 o                         
  -2  10   4         78.08         74.53         2.89 o                         
  -1  10   4        386.83        382.98         6.36 o                         
   0  10   4        421.30        425.37         7.04 o                         
   1  10   4        323.38        314.63         6.08 o                         
   2  10   4        190.02        194.98         5.05 o                         
   3  10   4        194.77        197.51         4.70 o                         
 -13  11   4        530.48        518.74        12.50 o                         
 -12  11   4          9.39          8.51         4.54 o                         
 -11  11   4         50.18         40.41         3.99 o                         
 -10  11   4        489.19        506.82        10.81 o                         
  -9  11   4        194.03        193.82         5.17 o                         
  -8  11   4       1643.62       1681.06        76.08 o                         
  -7  11   4         18.18          1.25         4.10 o                         
  -6  11   4          0.06          1.29         0.90 o                         
  -5  11   4         33.08         36.69         2.23 o                         
  -4  11   4         62.54         65.89         3.27 o                         
  -3  11   4        118.26        120.94         3.86 o                         
  -2  11   4        371.20        364.88         6.31 o                         
  -1  11   4        284.59        303.30         6.58 o                         
   0  11   4         73.82         74.00         3.61 o                         
   1  11   4          0.23         -0.05         1.02 o                         
   2  11   4          5.53          3.14         1.25 o                         
 -13  12   4         19.53         15.52         5.01 o                         
 -12  12   4         61.74         57.69         4.55 o                         
 -11  12   4          2.63          2.63         1.93 o                         
 -10  12   4         11.01          9.48         4.10 o                         
  -9  12   4        238.97        238.99         9.55 o                         
  -8  12   4         28.97         28.85         4.08 o                         
  -7  12   4          0.12         -0.31         1.72 o                         
  -6  12   4        143.90        142.48         8.78 o                         
  -5  12   4         34.15         37.04         3.86 o                         
  -4  12   4        165.47        168.73         4.82 o                         
  -3  12   4         11.64         12.24         1.74 o                         
  -2  12   4        183.06        193.90         6.29 o                         
  -1  12   4         13.07         13.33         1.77 o                         
   0  12   4        550.26        571.71         9.10 o                         
 -11  13   4        167.21        163.32        11.97 o                         
  -9  13   4          0.23          0.10         2.00 o                         
  -8  13   4         76.52         70.57         6.38 o                         
  -7  13   4         33.20         40.25         5.38 o                         
  -6  13   4         55.90         66.43         6.44 o                         
  -5  13   4          3.02          2.78         2.71 o                         
  -4  13   4        126.21        135.60         5.61 o                         
  -3  13   4        153.67        157.84         6.24 o                         
  -2  13   4        175.82        185.93         8.74 o                         
   5 -16   5         27.41         30.81         6.86 o                         
   0 -15   5         16.60         18.22         5.22 o                         
   1 -15   5         12.90         14.52         3.04 o                         
   2 -15   5         38.95         42.52         3.04 o                         
   3 -15   5         99.29        102.12         4.50 o                         
   4 -15   5       1084.66       1100.00        14.08 o                         
   5 -15   5        104.79         99.31         4.59 o                         
   6 -15   5        410.36        415.67        10.21 o                         
   7 -15   5         58.83         63.10         4.42 o                         
   8 -15   5        136.42        147.38         6.22 o                         
   9 -15   5         31.99         30.71         3.59 o                         
  10 -15   5        441.72        441.16        12.12 o                         
  -2 -14   5         29.11         31.49         3.07 o                         
  -1 -14   5         15.15         15.35         1.77 o                         
   0 -14   5         18.30         16.23         2.10 o                         
   1 -14   5         29.39         30.05         3.06 o                         
   2 -14   5        203.22        190.41         6.47 o                         
   3 -14   5          5.15          6.32         1.20 o                         
   4 -14   5         16.54         15.21         1.51 o                         
   5 -14   5          1.39          1.56         0.75 o                         
   6 -14   5         39.89         46.12         3.40 o                         
   7 -14   5        132.41        125.27         5.44 o                         
   8 -14   5        577.18        557.54         9.24 o                         
   9 -14   5          0.85         -0.10         1.00 o                         
  10 -14   5        192.58        193.83         5.70 o                         
  11 -14   5        408.34        410.11        13.84 o                         
  -4 -13   5         63.84         67.71         6.10 o                         
  -3 -13   5         62.49         62.86         4.76 o                         
  -2 -13   5         33.91         33.95         2.77 o                         
  -1 -13   5        184.83        184.35         5.82 o                         
   0 -13   5        116.77        112.93         5.15 o                         
   1 -13   5        301.19        298.18         5.47 o                         
   2 -13   5         10.18         10.28         1.76 o                         
   3 -13   5         35.60         37.00         2.07 o                         
   4 -13   5        288.33        292.29         4.68 o                         
   5 -13   5         85.64         87.15         2.86 o                         
   6 -13   5        207.66        201.83         4.92 o                         
   7 -13   5         71.18         71.46         2.47 o                         
   8 -13   5         19.56         22.07         1.96 o                         
   9 -13   5         11.01         11.59         1.89 o                         
  10 -13   5        896.78        910.90        10.10 o                         
  11 -13   5        150.52        155.33         4.96 o                         
  12 -13   5         17.31         17.98         2.39 o                         
  -5 -12   5         17.30         18.18         3.78 o                         
  -4 -12   5        225.35        227.92         5.98 o                         
  -3 -12   5        111.68        110.35         4.60 o                         
  -2 -12   5        249.01        247.53         9.02 o                         
  -1 -12   5          0.05          1.79         1.08 o                         
   0 -12   5        319.51        329.79         7.85 o                         
   1 -12   5        992.78        994.70         9.30 o                         
   2 -12   5         38.04         34.80         1.81 o                         
   3 -12   5        474.56        486.60         6.12 o                         
   4 -12   5          3.86          3.94         0.81 o                         
   5 -12   5         34.71         33.02         1.62 o                         
   6 -12   5         49.37         47.87         1.58 o                         
   7 -12   5          0.01         -0.18         0.31 o                         
   8 -12   5          4.42          3.75         0.90 o                         
   9 -12   5         43.62         41.14         2.57 o                         
  10 -12   5         36.60         40.42         2.13 o                         
  11 -12   5        768.71        771.96        10.10 o                         
  12 -12   5         45.36         51.19         2.53 o                         
  13 -12   5        297.91        298.18         9.37 o                         
  -6 -11   5         54.83         56.70         4.37 o                         
  -5 -11   5        374.02        379.17         9.48 o                         
  -4 -11   5         24.81         24.64         2.91 o                         
  -3 -11   5        363.46        352.35         8.39 o                         
  -2 -11   5        146.39        163.28         4.90 o                         
  -1 -11   5        795.80        779.32        11.62 o                         
   0 -11   5          0.12          0.56         0.72 o                         
   1 -11   5        305.64        315.77         4.51 o                         
   2 -11   5        788.01        778.01         7.38 o                         
   3 -11   5          2.78          3.28         0.69 o                         
   4 -11   5        109.59        103.31         2.58 o                         
   5 -11   5          0.13          0.35         0.40 o                         
   6 -11   5         72.93         77.13         2.06 o                         
   7 -11   5        210.50        201.73         3.37 o                         
   8 -11   5         14.09         13.50         1.41 o                         
   9 -11   5          0.11          0.28         0.43 o                         
  10 -11   5         64.40         65.02         2.27 o                         
  11 -11   5         17.52         15.73         1.74 o                         
  12 -11   5          0.37          0.05         0.99 o                         
  13 -11   5        374.08        344.57         7.03 o                         
  -8 -10   5        213.68        208.66         9.36 o                         
  -7 -10   5        138.81        131.23         5.90 o                         
  -6 -10   5        440.10        445.37        12.47 o                         
  -5 -10   5        573.14        583.64         9.42 o                         
  -4 -10   5        494.21        493.30        11.05 o                         
  -3 -10   5        436.85        410.12         7.03 o                         
  -2 -10   5        165.77        174.66         4.65 o                         
  -1 -10   5         55.41         55.12         2.00 o                         
   0 -10   5         68.83         62.63         2.42 o                         
   1 -10   5        624.36        617.33         6.15 o                         
   2 -10   5         89.12         88.99         1.95 o                         
   3 -10   5        211.96        214.34         4.21 o                         
   4 -10   5        226.67        222.11         3.18 o                         
   5 -10   5        239.76        231.77         3.31 o                         
   6 -10   5        142.88        141.88         2.28 o                         
   7 -10   5         60.38         59.34         1.62 o                         
   8 -10   5       1051.35       1056.48         7.32 o                         
   9 -10   5         54.09         49.37         1.96 o                         
  10 -10   5         69.08         70.60         2.40 o                         
  11 -10   5         89.13         83.99         2.79 o                         
  12 -10   5         47.76         48.72         2.53 o                         
  13 -10   5         89.52         87.85         3.45 o                         
  14 -10   5         33.65         32.15         3.58 o                         
  -9  -9   5         78.97         82.40         6.28 o                         
  -8  -9   5        101.71        113.03         6.74 o                         
  -7  -9   5        171.37        168.07         7.61 o                         
  -6  -9   5         73.69         72.79         4.36 o                         
  -5  -9   5         54.82         59.76         3.01 o                         
  -4  -9   5        523.65        519.40         9.01 o                         
  -3  -9   5        315.16        313.98         5.23 o                         
  -2  -9   5         28.48         30.82         1.59 o                         
  -1  -9   5       2118.36       2120.81        17.93 o                         
   0  -9   5        170.42        186.12         3.33 o                         
   1  -9   5        514.54        520.74         5.83 o                         
   2  -9   5       1369.02       1340.14        11.57 o                         
   3  -9   5        129.40        120.52         2.30 o                         
   4  -9   5        547.15        546.35         6.19 o                         
   5  -9   5        276.39        269.24         3.73 o                         
   6  -9   5        434.80        431.79         4.72 o                         
   7  -9   5        243.17        235.27         3.50 o                         
   8  -9   5       1827.37       1815.40        12.59 o                         
   9  -9   5        223.38        211.42         3.12 o                         
  10  -9   5         45.50         43.78         1.67 o                         
  11  -9   5        322.59        331.43         5.57 o                         
  12  -9   5          2.03          1.58         0.74 o                         
  13  -9   5        107.18        108.81         3.11 o                         
  14  -9   5          1.73          0.80         0.92 o                         
 -10  -8   5        151.07        149.05         7.52 o                         
  -9  -8   5          0.92         -1.55         1.61 o                         
  -8  -8   5        683.85        688.32        11.39 o                         
  -7  -8   5        131.44        136.21         5.11 o                         
  -6  -8   5         11.40         10.44         1.30 o                         
  -5  -8   5        465.16        444.56         7.94 o                         
  -4  -8   5         77.30         81.29         2.67 o                         
  -3  -8   5        628.11        596.94         7.37 o                         
  -2  -8   5        138.83        141.83         2.89 o                         
  -1  -8   5         87.46         72.61         2.46 o                         
   0  -8   5       1256.05       1243.03         7.65 o                         
   1  -8   5        627.70        647.55         6.29 o                         
   2  -8   5       4220.68       4011.07        18.42 o                         
   3  -8   5        197.90        206.74         3.27 o                         
   4  -8   5       1312.27       1297.41         7.59 o                         
   5  -8   5         20.85         21.73         1.15 o                         
   6  -8   5        167.22        173.55         2.88 o                         
   7  -8   5         48.78         45.94         1.41 o                         
   8  -8   5         15.60         15.37         1.02 o                         
   9  -8   5         25.37         24.38         1.44 o                         
  10  -8   5        105.33        106.73         2.61 o                         
  11  -8   5          4.37          3.34         0.88 o                         
  12  -8   5          0.03          1.44         0.95 o                         
  13  -8   5         17.18         22.40         1.85 o                         
  14  -8   5         52.66         46.72         2.32 o                         
 -11  -7   5        187.00        192.27        11.82 o                         
 -10  -7   5         27.42         33.57         3.96 o                         
  -9  -7   5          2.19          1.25         1.08 o                         
  -8  -7   5          7.24          9.48         1.95 o                         
  -7  -7   5         61.95         63.55         2.76 o                         
  -6  -7   5         26.55         27.85         1.72 o                         
  -5  -7   5        513.83        524.13         6.93 o                         
  -4  -7   5          4.94          5.93         1.04 o                         
  -3  -7   5         57.13         58.16         1.69 o                         
  -2  -7   5        496.37        492.90         5.93 o                         
  -1  -7   5        177.45        161.07         4.15 o                         
   0  -7   5        248.49        261.85         4.11 o                         
   1  -7   5        451.74        433.74        11.38 o                         
   2  -7   5       2471.63       2416.66        17.38 o                         
   3  -7   5       1486.01       1489.59        10.30 o                         
   4  -7   5         77.68         77.09         2.89 o                         
   5  -7   5         45.34         50.96         2.13 o                         
   6  -7   5        299.36        293.08         3.36 o                         
   7  -7   5        357.75        356.62         3.88 o                         
   8  -7   5       2167.29       2204.57        20.88 o                         
   9  -7   5        376.56        383.33         5.96 o                         
  10  -7   5         17.29         20.54         1.55 o                         
  11  -7   5         21.04         18.51         1.50 o                         
  12  -7   5         14.97         15.17         1.47 o                         
  13  -7   5        132.08        132.49         3.38 o                         
  14  -7   5          1.38          1.37         0.95 o                         
 -12  -6   5          9.81          9.86         3.86 o                         
 -11  -6   5         18.91         21.61         3.32 o                         
 -10  -6   5        149.22        150.84         6.66 o                         
  -9  -6   5        460.47        450.48         8.53 o                         
  -8  -6   5          0.67          0.54         0.70 o                         
  -7  -6   5          5.32          6.11         0.94 o                         
  -6  -6   5        109.95        107.35         2.75 o                         
  -5  -6   5         19.74         22.26         1.28 o                         
  -4  -6   5        102.83         98.44         2.12 o                         
  -3  -6   5        635.77        647.61         7.62 o                         
  -2  -6   5        131.11        124.67         5.99 o                         
  -1  -6   5       1551.07       1544.18         8.57 o                         
   0  -6   5       1093.23       1125.53         8.47 o                         
   1  -6   5        246.67        225.69         3.34 o                         
   2  -6   5       1266.45       1209.81         5.87 o                         
   3  -6   5       1949.20       1952.81        85.97 o                         
   4  -6   5       2219.50       2158.08        25.79 o                         
   5  -6   5          2.79          5.16         1.09 o                         
   6  -6   5          8.05          4.13         0.70 o                         
   7  -6   5         81.15         72.54         1.98 o                         
   8  -6   5        348.44        338.83         6.08 o                         
   9  -6   5          0.25          0.29         0.67 o                         
  10  -6   5        423.18        424.66         5.39 o                         
  11  -6   5        771.60        777.73         7.69 o                         
  12  -6   5         19.69         21.36         2.53 o                         
  13  -6   5         38.12         38.38         3.06 o                         
  14  -6   5         18.60         19.92         2.83 o                         
 -12  -5   5        808.81        813.93        17.00 o                         
 -11  -5   5        181.18        178.12         7.17 o                         
 -10  -5   5         19.26         21.23         3.21 o                         
  -9  -5   5         89.97         99.16         3.46 o                         
  -8  -5   5          3.85          4.77         0.78 o                         
  -7  -5   5       1271.81       1280.18         8.23 o                         
  -6  -5   5       1097.62       1097.23         7.02 o                         
  -5  -5   5         50.07         52.95         1.91 o                         
  -4  -5   5        317.17        307.18         4.61 o                         
  -3  -5   5       1006.23        971.70         6.12 o                         
  -2  -5   5         17.60         20.55         0.75 o                         
  -1  -5   5        922.66        993.29         5.30 o                         
   0  -5   5         93.41         94.54         1.52 o                         
   1  -5   5        422.82        427.97         3.13 o                         
   2  -5   5       3880.08       3821.61        13.31 o                         
   3  -5   5         18.27         16.39         1.20 o                         
   4  -5   5        149.54        167.41         3.67 o                         
   5  -5   5        776.32        773.25         8.24 o                         
   6  -5   5       4117.32       4037.32        17.99 o                         
   7  -5   5          2.51          2.07         0.46 o                         
   8  -5   5          4.89          5.21         0.89 o                         
   9  -5   5        176.16        168.65         3.28 o                         
  10  -5   5         60.21         59.34         2.13 o                         
  11  -5   5        315.79        331.76         5.56 o                         
  12  -5   5        161.56        159.25         3.81 o                         
  13  -5   5        248.21        251.70         5.51 o                         
  14  -5   5        176.73        166.96        10.60 o                         
 -13  -4   5          0.46          1.80         2.11 o                         
 -12  -4   5        107.37        115.09         5.13 o                         
 -11  -4   5          0.20         -0.80         0.80 o                         
 -10  -4   5          6.01          4.78         1.65 o                         
  -9  -4   5        676.97        690.71         7.23 o                         
  -8  -4   5        376.38        361.48         4.80 o                         
  -7  -4   5          6.32          9.72         1.12 o                         
  -6  -4   5       1358.22       1352.74         9.56 o                         
  -5  -4   5       1328.98       1320.88         6.37 o                         
  -4  -4   5        243.81        233.20         2.57 o                         
  -3  -4   5        352.81        357.51         3.00 o                         
  -2  -4   5          0.37          1.72         0.42 o                         
  -1  -4   5         42.21         49.83         1.00 o                         
   0  -4   5       1246.36       1333.42         4.43 o                         
   1  -4   5       3367.60       3414.78        15.25 o                         
   2  -4   5        233.74        292.51         3.19 o                         
   3  -4   5       2056.03       2082.56        32.51 o                         
   4  -4   5       5548.06       5441.35        30.68 o                         
   5  -4   5       1792.95       1779.85        15.72 o                         
   6  -4   5        475.29        504.24         5.14 o                         
   7  -4   5        139.83        138.43         2.19 o                         
   8  -4   5        558.34        538.80         5.19 o                         
   9  -4   5         32.41         31.61         1.34 o                         
  10  -4   5        252.45        252.51         3.67 o                         
  11  -4   5        667.61        646.86         7.91 o                         
  12  -4   5         48.37         46.12         2.53 o                         
  13  -4   5          7.07          7.54         1.34 o                         
 -13  -3   5        429.53        427.32         8.44 o                         
 -12  -3   5         26.64         30.37         3.14 o                         
 -11  -3   5          1.19         -0.01         0.87 o                         
 -10  -3   5        159.75        163.37         5.91 o                         
  -9  -3   5          6.72          7.70         1.75 o                         
  -8  -3   5          4.47          3.82         0.64 o                         
  -7  -3   5        118.43        113.68         2.09 o                         
  -6  -3   5        441.52        435.26         4.25 o                         
  -5  -3   5       1622.59       1593.04         7.99 o                         
  -4  -3   5       1130.73       1123.96         5.82 o                         
  -3  -3   5       2133.32       2216.98        18.99 o                         
  -2  -3   5        611.41        636.25         3.08 o                         
  -1  -3   5       5947.97       6276.23        42.10 o                         
   0  -3   5          0.33          0.57         0.26 o                         
   1  -3   5        551.01        501.05         3.27 o                         
   2  -3   5        491.31        533.44         3.57 o                         
   3  -3   5       3533.46       3669.78        26.11 o                         
   4  -3   5       1506.94       1572.14         7.72 o                         
   5  -3   5         19.59         19.31         0.75 o                         
   6  -3   5        747.00        718.64         7.33 o                         
   7  -3   5        207.63        205.28         3.10 o                         
   8  -3   5        152.46        157.01         2.55 o                         
   9  -3   5        258.39        255.00         3.45 o                         
  10  -3   5          5.96          4.95         0.88 o                         
  11  -3   5         25.33         30.68         2.06 o                         
  12  -3   5         66.69         59.85         3.61 o                         
  13  -3   5        390.33        397.46         5.96 o                         
 -14  -2   5         89.30        105.37         6.40 o                         
 -13  -2   5        155.61        157.72         4.71 o                         
 -12  -2   5         17.51         20.38         1.96 o                         
 -11  -2   5          0.00         -0.04         0.70 o                         
 -10  -2   5        106.50        104.97         3.76 o                         
  -9  -2   5          5.00          5.59         1.46 o                         
  -8  -2   5         12.91         13.00         0.79 o                         
  -7  -2   5        182.75        183.91         2.21 o                         
  -6  -2   5        969.43        922.00         4.59 o                         
  -5  -2   5       3596.54       3508.78        18.44 o                         
  -4  -2   5       1669.25       1506.68         6.93 o                         
  -3  -2   5       1520.78       1597.83        12.72 o                         
  -2  -2   5        251.91        297.23         1.96 o                         
  -1  -2   5      12111.04      11463.84        17.58 o                         
   0  -2   5        603.46        614.87         4.46 o                         
   1  -2   5       4563.70       4594.47        18.44 o                         
   2  -2   5          7.26          3.46         0.40 o                         
   3  -2   5        190.01        204.16         2.19 o                         
   4  -2   5         31.12         33.47         0.97 o                         
   5  -2   5          1.78          1.79         0.44 o                         
   6  -2   5       1996.26       2024.21        13.27 o                         
   7  -2   5        645.33        637.32         5.53 o                         
   8  -2   5        780.08        777.15         6.62 o                         
   9  -2   5        455.64        458.52         5.33 o                         
  10  -2   5        233.00        234.59         5.23 o                         
  11  -2   5        156.74        156.16         4.11 o                         
  12  -2   5         50.66         52.05         3.08 o                         
  13  -2   5        316.00        311.11         8.15 o                         
 -14  -1   5          0.04         -0.04         0.90 o                         
 -13  -1   5         48.16         46.56         2.69 o                         
 -12  -1   5        309.29        313.43         6.62 o                         
 -11  -1   5          6.27          8.89         1.36 o                         
 -10  -1   5          5.97          7.01         1.51 o                         
  -9  -1   5        209.20        217.56         3.71 o                         
  -8  -1   5         34.65         35.53         1.40 o                         
  -7  -1   5        668.72        656.95         4.30 o                         
  -6  -1   5         63.82         76.07         1.96 o                         
  -5  -1   5       6448.75       6559.05        60.72 o                         
  -4  -1   5        115.97        138.57         2.10 o                         
  -3  -1   5        456.85        378.87         3.56 o                         
  -2  -1   5         44.25         28.94         0.70 o                         
  -1  -1   5        185.00        211.94         1.55 o                         
   0  -1   5       2182.97       2162.92        14.72 o                         
   2  -1   5        179.44        194.04         2.03 o                         
   3  -1   5       1038.58       1002.33         4.77 o                         
   4  -1   5        112.63        109.77         1.64 o                         
   5  -1   5        250.29        239.19         3.09 o                         
   6  -1   5         93.21         94.60         1.99 o                         
   7  -1   5        117.94        115.26         2.69 o                         
   8  -1   5        139.80        139.62         2.94 o                         
   9  -1   5          6.60          6.78         1.19 o                         
  10  -1   5        332.80        338.36         5.19 o                         
  11  -1   5        234.87        237.39         5.97 o                         
  12  -1   5         99.41         98.12         5.47 o                         
  13  -1   5         38.26         42.79         6.16 o                         
 -15   0   5          0.33         -1.96         2.43 o                         
 -14   0   5         15.84         16.41         1.72 o                         
 -13   0   5         10.52         14.92         1.72 o                         
 -12   0   5         90.17         89.04         3.67 o                         
 -11   0   5         28.32         30.22         1.92 o                         
 -10   0   5         98.98         95.89         3.28 o                         
  -9   0   5        656.53        639.46         7.49 o                         
  -8   0   5        283.71        257.37         3.36 o                         
  -7   0   5       1356.38       1372.99        10.55 o                         
  -6   0   5        111.39        106.37         1.52 o                         
  -5   0   5         69.29         63.17         1.57 o                         
  -4   0   5       6203.09       6342.85        21.47 o                         
  -3   0   5        810.72        886.03         5.14 o                         
  -2   0   5       1122.76       1103.72         6.87 o                         
  -1   0   5       1518.83       1839.08         9.26 o                         
   0   0   5       2931.90       2883.94        15.35 o                         
   1   0   5       3088.51       3167.16        21.22 o                         
   2   0   5        747.14        768.42         4.11 o                         
   3   0   5          2.21          1.12         0.33 o                         
   4   0   5         21.02         18.73         0.81 o                         
   5   0   5        180.96        174.87         2.85 o                         
   6   0   5       1569.67       1544.47         7.90 o                         
   7   0   5          0.29          0.36         0.54 o                         
   8   0   5         10.21         11.26         1.09 o                         
   9   0   5         94.03         96.29         3.04 o                         
  10   0   5         12.24         14.07         1.67 o                         
  11   0   5         55.41         47.14         3.33 o                         
  12   0   5          0.00         -0.30         0.82 o                         
 -15   1   5         29.41         32.70         2.39 o                         
 -14   1   5        240.75        227.55         5.51 o                         
 -13   1   5          0.76         -0.52         0.84 o                         
 -12   1   5        186.07        183.71         5.08 o                         
 -11   1   5          4.69          2.33         1.09 o                         
 -10   1   5          0.78         -0.23         0.60 o                         
  -9   1   5          2.04          0.58         0.70 o                         
  -8   1   5       3319.41       3280.80        41.45 o                         
  -7   1   5        603.99        577.01         4.96 o                         
  -6   1   5         91.31         93.42         1.74 o                         
  -5   1   5       6511.11       6379.97        10.88 o                         
  -4   1   5       1620.65       1629.98        21.02 o                         
  -3   1   5        253.47        261.35         2.40 o                         
  -2   1   5       1258.07       1305.00         6.38 o                         
  -1   1   5          1.50          0.10         0.16 o                         
   0   1   5        430.65        500.41         4.15 o                         
   1   1   5        787.55        765.31         6.70 o                         
   2   1   5       1838.92       1789.84        12.11 o                         
   3   1   5         99.85         97.58         1.86 o                         
   4   1   5       2239.13       2228.43        13.13 o                         
   5   1   5          3.48          4.55         0.98 o                         
   6   1   5        168.35        176.86         3.20 o                         
   7   1   5         99.50         97.42         2.50 o                         
   8   1   5          0.47          0.23         0.70 o                         
   9   1   5          6.51          8.58         1.23 o                         
  10   1   5         66.76         69.33         2.94 o                         
  11   1   5          2.43          4.11         1.24 o                         
 -15   2   5         33.21         38.38         2.26 o                         
 -14   2   5         20.03         22.05         1.85 o                         
 -13   2   5        311.55        314.25         5.92 o                         
 -12   2   5        642.72        639.78         8.10 o                         
 -11   2   5          4.44          3.77         0.74 o                         
 -10   2   5        118.59        123.16         2.50 o                         
  -9   2   5          2.79          3.33         0.70 o                         
  -8   2   5        488.21        475.75        15.14 o                         
  -7   2   5         90.12         87.89         1.26 o                         
  -6   2   5        899.23        857.86        14.83 o                         
  -5   2   5       1402.78       1347.80        26.79 o                         
  -4   2   5       1363.40       1376.14         6.61 o                         
  -3   2   5        379.78        380.10         2.96 o                         
  -2   2   5       1993.08       2100.23        10.69 o                         
  -1   2   5         12.65         16.07         0.82 o                         
   0   2   5        114.47        119.80         4.38 o                         
   1   2   5        224.09        212.09         2.88 o                         
   2   2   5       1480.30       1447.64         9.22 o                         
   3   2   5        155.21        159.06         2.99 o                         
   4   2   5        916.72        926.58         6.18 o                         
   5   2   5        146.78        147.99         2.64 o                         
   6   2   5        229.99        239.14         4.08 o                         
   7   2   5       1376.57       1402.71        10.68 o                         
   8   2   5        163.88        176.76         4.67 o                         
   9   2   5        189.66        197.25         5.23 o                         
  10   2   5        187.49        190.87         5.80 o                         
  11   2   5         90.73         90.79         4.54 o                         
 -15   3   5        158.47        164.13         3.76 o                         
 -14   3   5        115.48        110.11         3.12 o                         
 -13   3   5        155.59        158.48         3.55 o                         
 -12   3   5        574.46        555.81         6.60 o                         
 -11   3   5         82.12         75.97         2.08 o                         
 -10   3   5        524.90        499.89         4.87 o                         
  -9   3   5        324.00        340.86         4.93 o                         
  -8   3   5       1738.42       1756.11        19.37 o                         
  -7   3   5        296.75        312.32         3.34 o                         
  -6   3   5        970.11        968.50         8.14 o                         
  -5   3   5       1446.25       1454.87         9.48 o                         
  -4   3   5         80.03         88.25         1.03 o                         
  -3   3   5       3706.31       3832.92        17.29 o                         
  -2   3   5        518.78        563.71        13.93 o                         
  -1   3   5        696.04        686.84         3.72 o                         
   0   3   5        195.81        178.37         1.75 o                         
   1   3   5       1417.44       1422.21        13.73 o                         
   2   3   5         27.40         28.10         1.27 o                         
   3   3   5         10.86         10.43         0.84 o                         
   4   3   5       1648.24       1668.77        13.36 o                         
   5   3   5          6.13          7.51         0.85 o                         
   6   3   5         99.23        101.92         3.04 o                         
   7   3   5        314.88        311.09         5.94 o                         
   8   3   5         58.31         58.47         2.46 o                         
   9   3   5        320.00        315.45         6.90 o                         
  10   3   5        571.50        596.08        12.77 o                         
 -15   4   5         12.34         14.34         1.54 o                         
 -14   4   5          3.83          4.63         1.03 o                         
 -13   4   5        416.82        423.18         7.09 o                         
 -12   4   5        310.31        315.86         5.45 o                         
 -11   4   5         89.04         79.78         2.21 o                         
 -10   4   5          5.26          4.32         0.67 o                         
  -9   4   5        152.72        153.35         2.69 o                         
  -8   4   5        155.18        147.51         2.33 o                         
  -7   4   5         14.46         15.40         0.74 o                         
  -6   4   5          1.53          0.91         0.18 o                         
  -5   4   5       1196.93       1183.80         6.78 o                         
  -4   4   5       2805.65       2931.00         7.36 o                         
  -3   4   5         66.63         68.36         1.26 o                         
  -2   4   5        147.02        149.68         3.28 o                         
  -1   4   5        809.95        830.63         5.62 o                         
   0   4   5        785.54        764.37         7.07 o                         
   1   4   5         82.07         84.79         1.66 o                         
   2   4   5       1309.22       1311.74         6.82 o                         
   3   4   5         21.00         20.30         1.96 o                         
   4   4   5         16.67         18.37         1.47 o                         
   5   4   5          9.40          9.12         0.96 o                         
   6   4   5          2.60          2.11         0.81 o                         
   7   4   5       1531.41       1570.79        12.79 o                         
   8   4   5         31.38         37.26         3.31 o                         
   9   4   5          0.15         -0.75         1.04 o                         
 -16   5   5         85.63         71.34         7.03 o                         
 -15   5   5         56.87         59.82         2.78 o                         
 -14   5   5         72.90         73.08         2.83 o                         
 -13   5   5        210.11        224.66         4.41 o                         
 -12   5   5        540.06        534.42         6.36 o                         
 -11   5   5         43.02         41.40         1.82 o                         
 -10   5   5        863.37        851.53        12.63 o                         
  -9   5   5        204.31        195.67         6.51 o                         
  -8   5   5          8.44         10.73         0.75 o                         
  -7   5   5        657.10        639.99         4.41 o                         
  -6   5   5        368.28        378.94         3.04 o                         
  -5   5   5       1556.99       1509.26        15.39 o                         
  -4   5   5        287.66        285.44         2.83 o                         
  -3   5   5        191.73        199.65         2.01 o                         
  -2   5   5        900.68        889.96         6.20 o                         
  -1   5   5       3328.73       3365.90        30.47 o                         
   0   5   5        970.93        949.18         6.69 o                         
   1   5   5       1517.65       1488.23         8.36 o                         
   2   5   5       2040.56       2075.53        10.80 o                         
   3   5   5          1.37          1.26         0.68 o                         
   4   5   5       1165.84       1168.60        12.92 o                         
   5   5   5          9.04          7.31         1.44 o                         
   6   5   5        110.96        114.57         4.15 o                         
   7   5   5         52.23         53.37         3.66 o                         
   8   5   5          2.29          7.16         2.43 o                         
   9   5   5          1.24          4.66         3.27 o                         
 -16   6   5         16.56         13.99         4.35 o                         
 -15   6   5         17.75         14.14         1.97 o                         
 -14   6   5         95.97         88.59         3.10 o                         
 -13   6   5         90.79         99.06         3.34 o                         
 -12   6   5        225.50        223.31         4.79 o                         
 -11   6   5         77.50         77.70         2.66 o                         
 -10   6   5        534.79        555.65         7.19 o                         
  -9   6   5          0.05         -0.18         0.22 o                         
  -8   6   5        443.93        418.52         7.98 o                         
  -7   6   5        333.51        329.94         3.38 o                         
  -6   6   5        201.92        222.60         3.29 o                         
  -5   6   5        149.18        140.60         2.29 o                         
  -4   6   5        250.06        225.91         2.55 o                         
  -3   6   5        958.17        946.75         6.30 o                         
  -2   6   5       2440.08       2419.97         9.76 o                         
  -1   6   5          0.73          0.04         0.49 o                         
   0   6   5        401.48        425.19         4.75 o                         
   1   6   5          0.48          0.79         0.69 o                         
   2   6   5          8.99         10.34         1.39 o                         
   3   6   5          7.98          4.79         1.61 o                         
   4   6   5         46.54         48.38         2.95 o                         
   5   6   5         65.52         63.20         4.78 o                         
   6   6   5         74.14         77.17         5.58 o                         
   7   6   5          0.06          1.15         1.66 o                         
   8   6   5         38.37         27.46         6.19 o                         
 -15   7   5         85.92         85.55         4.58 o                         
 -14   7   5         24.49         26.98         2.50 o                         
 -13   7   5        103.81        109.35         4.01 o                         
 -12   7   5          0.07          0.41         0.72 o                         
 -11   7   5        697.19        685.30         8.53 o                         
 -10   7   5         57.70         60.81         2.66 o                         
  -9   7   5        264.59        255.81         5.02 o                         
  -8   7   5         86.34         93.33         2.49 o                         
  -7   7   5        130.59        135.62         2.33 o                         
  -6   7   5        332.43        352.40         4.29 o                         
  -5   7   5          0.02          0.22         0.21 o                         
  -4   7   5          7.59          8.88         0.92 o                         
  -3   7   5         96.23        105.02         2.09 o                         
  -2   7   5         43.70         41.60         1.42 o                         
  -1   7   5       2803.31       2852.07        18.18 o                         
   0   7   5       1187.95       1197.95         8.46 o                         
   1   7   5        130.90        139.18         3.53 o                         
   2   7   5          5.18          3.91         1.20 o                         
   3   7   5         23.75         23.98         1.90 o                         
   4   7   5        349.18        347.87         8.72 o                         
   5   7   5         29.87         26.40         3.81 o                         
   6   7   5        312.94        303.70        10.79 o                         
 -15   8   5        268.25        278.65         6.90 o                         
 -14   8   5        141.16        140.46         5.69 o                         
 -13   8   5         70.23         65.99         2.92 o                         
 -12   8   5         65.51         68.81         2.91 o                         
 -11   8   5         26.18         27.00         1.85 o                         
 -10   8   5         23.85         22.53         2.22 o                         
  -9   8   5          0.73          0.28         0.29 o                         
  -8   8   5        140.36        142.62         2.75 o                         
  -7   8   5        206.39        202.28         3.34 o                         
  -6   8   5        144.82        149.62         3.30 o                         
  -5   8   5        147.10        157.04         3.79 o                         
  -4   8   5        132.13        141.49         2.59 o                         
  -3   8   5        849.55        848.96         9.21 o                         
  -2   8   5        340.14        343.05         4.49 o                         
  -1   8   5         98.68         99.24         3.00 o                         
   0   8   5        366.09        376.69         5.43 o                         
   1   8   5        285.79        295.04         6.18 o                         
   2   8   5        450.59        450.31         6.95 o                         
   3   8   5          2.36          3.29         1.46 o                         
   4   8   5        108.78        103.50         4.65 o                         
   5   8   5          0.04         -1.02         1.13 o                         
 -14   9   5          0.31         -0.23         1.64 o                         
 -13   9   5          6.97          2.73         1.67 o                         
 -12   9   5         91.23         95.26         5.40 o                         
 -11   9   5         95.38         93.58         3.58 o                         
 -10   9   5        429.51        442.03         7.02 o                         
  -9   9   5        469.16        470.00         6.43 o                         
  -8   9   5         38.76         38.67         2.12 o                         
  -7   9   5        782.08        793.22        13.87 o                         
  -6   9   5         18.65         18.81         1.76 o                         
  -5   9   5        479.25        490.90        10.07 o                         
  -4   9   5         17.92         18.08         1.60 o                         
  -3   9   5        161.62        165.76         3.24 o                         
  -2   9   5        451.88        454.91         6.46 o                         
  -1   9   5        100.49         90.62         3.11 o                         
   0   9   5        312.18        323.82         5.51 o                         
   1   9   5         55.68         56.23         2.76 o                         
   2   9   5        110.90        110.86         3.85 o                         
   3   9   5         39.22         43.45         3.75 o                         
   4   9   5         55.93         52.75         3.37 o                         
 -14  10   5        187.36        201.97         8.19 o                         
 -13  10   5         57.71         55.87         6.23 o                         
 -12  10   5         72.45         73.46         4.81 o                         
 -11  10   5         46.34         50.77         3.90 o                         
 -10  10   5        183.61        178.69         5.47 o                         
  -9  10   5          0.09         -0.06         0.41 o                         
  -8  10   5        152.46        144.88         4.54 o                         
  -7  10   5          1.77          0.03         0.48 o                         
  -6  10   5        256.90        249.77         7.20 o                         
  -5  10   5        269.27        271.76         5.29 o                         
  -4  10   5         14.74         15.59         1.88 o                         
  -3  10   5        530.81        527.50         7.23 o                         
  -2  10   5          1.59          2.08         0.96 o                         
  -1  10   5         92.94         90.18         3.43 o                         
   0  10   5         92.30         88.94         3.58 o                         
   1  10   5        174.05        180.66         5.22 o                         
   2  10   5         12.61         11.23         2.27 o                         
   3  10   5        126.60        122.15         9.61 o                         
 -13  11   5         23.21         22.62         3.44 o                         
 -12  11   5        285.81        299.42         9.13 o                         
 -11  11   5        119.90        131.10         8.61 o                         
 -10  11   5         83.93         79.17         4.74 o                         
  -9  11   5          6.32          3.91         2.76 o                         
  -8  11   5          1.45          1.39         1.46 o                         
  -7  11   5        105.00        102.97         4.36 o                         
  -6  11   5        120.08        120.16         5.55 o                         
  -5  11   5         46.44         47.66         2.93 o                         
  -4  11   5          0.03         -0.75         0.77 o                         
  -3  11   5          8.79          7.10         1.55 o                         
  -2  11   5        233.75        230.20         5.27 o                         
  -1  11   5         31.80         31.98         2.28 o                         
   0  11   5        465.45        479.01         9.73 o                         
   1  11   5         29.63         30.03         3.30 o                         
 -12  12   5         56.38         65.37         6.78 o                         
  -9  12   5        441.04        444.64        14.04 o                         
  -8  12   5        125.77        114.59        17.91 o                         
  -7  12   5         82.26         73.97         7.59 o                         
  -6  12   5          0.22          2.64         2.15 o                         
  -5  12   5        141.83        149.38         8.29 o                         
  -4  12   5         96.28         94.51         5.27 o                         
  -3  12   5        210.38        197.11         7.87 o                         
  -2  12   5        180.19        187.57        10.25 o                         
  -1  12   5          1.07          0.16         1.45 o                         
  -9  13   5         28.02         25.10         7.56 o                         
  -8  13   5         78.71         68.72         9.20 o                         
  -7  13   5        149.06        148.39        12.97 o                         
  -6  13   5          2.38          1.40         4.29 o                         
  -4  13   5        100.53        104.95        15.11 o                         
   3 -16   6        229.23        230.52        12.72 o                         
   4 -16   6          5.86          5.60         4.90 o                         
   5 -16   6         47.41         56.49         5.04 o                         
   1 -15   6          2.24          3.09         1.56 o                         
   2 -15   6         69.07         65.48         3.89 o                         
   3 -15   6         86.28         92.75         4.15 o                         
   4 -15   6          2.72          4.97         1.26 o                         
   5 -15   6         59.28         62.08         3.77 o                         
   6 -15   6         42.70         43.62         3.35 o                         
   7 -15   6        267.60        266.07         7.05 o                         
   8 -15   6          6.26          9.47         2.34 o                         
   9 -15   6          1.10          0.11         1.36 o                         
  10 -15   6          0.03         -0.64         1.50 o                         
  -2 -14   6        280.28        264.08         8.78 o                         
  -1 -14   6         48.53         41.12         3.85 o                         
   0 -14   6        102.57        101.54         4.49 o                         
   1 -14   6          1.71         -0.63         0.93 o                         
   2 -14   6          0.01         -0.80         0.80 o                         
   3 -14   6        183.49        181.41         4.12 o                         
   4 -14   6        119.39        121.66         3.97 o                         
   5 -14   6        109.18        115.59         3.51 o                         
   6 -14   6          3.57          1.93         1.28 o                         
   7 -14   6         85.84         84.68         5.40 o                         
   8 -14   6          1.95          2.20         1.20 o                         
   9 -14   6         73.83         71.62         2.98 o                         
  10 -14   6         53.21         52.13         3.26 o                         
  11 -14   6          1.34          1.34         2.11 o                         
  -4 -13   6        181.06        172.67        10.18 o                         
  -3 -13   6        376.37        388.63        10.12 o                         
  -2 -13   6        414.09        401.11         9.78 o                         
  -1 -13   6        730.41        688.28        12.40 o                         
   0 -13   6         64.91         71.90         4.24 o                         
   1 -13   6          2.47          1.06         0.96 o                         
   2 -13   6         23.52         24.67         1.73 o                         
   3 -13   6        199.62        200.96         4.26 o                         
   4 -13   6         28.09         30.61         1.72 o                         
   5 -13   6         14.67         15.90         1.62 o                         
   6 -13   6          0.00          0.06         0.70 o                         
   7 -13   6          2.98          2.20         0.92 o                         
   8 -13   6        216.50        208.07         6.22 o                         
   9 -13   6         92.78         95.71         3.93 o                         
  10 -13   6          1.17          1.60         1.09 o                         
  11 -13   6          0.21          1.49         1.18 o                         
  12 -13   6          7.76          7.67         2.35 o                         
  -5 -12   6         58.10         58.85         4.38 o                         
  -4 -12   6        143.52        133.46         7.47 o                         
  -3 -12   6         11.62          9.60         1.96 o                         
  -2 -12   6        628.00        639.97        11.49 o                         
  -1 -12   6        115.21        117.48         3.87 o                         
   0 -12   6        459.42        470.04         7.11 o                         
   1 -12   6         68.02         62.65         2.53 o                         
   2 -12   6        215.50        206.36         3.87 o                         
   3 -12   6          5.41          6.77         0.96 o                         
   4 -12   6        176.22        175.16         3.98 o                         
   5 -12   6        372.53        367.64         4.22 o                         
   6 -12   6         64.83         64.74         1.86 o                         
   7 -12   6         87.53         95.20         2.62 o                         
   8 -12   6         10.81         13.04         1.41 o                         
   9 -12   6        142.46        150.47         4.56 o                         
  10 -12   6        245.84        244.00         5.18 o                         
  11 -12   6        270.43        270.96         5.11 o                         
  12 -12   6         92.42         94.26         3.62 o                         
  13 -12   6         65.03         73.30         7.06 o                         
  -7 -11   6         91.13         91.75         9.55 o                         
  -6 -11   6        119.10        125.40         5.87 o                         
  -5 -11   6          0.29          1.58         1.26 o                         
  -4 -11   6        209.12        213.13         5.85 o                         
  -3 -11   6        173.82        171.25         4.56 o                         
  -2 -11   6         24.18         29.14         2.20 o                         
  -1 -11   6        107.17        104.39         3.36 o                         
   0 -11   6        974.57        972.55        10.68 o                         
   1 -11   6          5.18          5.92         1.03 o                         
   2 -11   6        382.07        384.50         5.14 o                         
   3 -11   6        437.71        420.60         5.23 o                         
   4 -11   6          9.16          8.78         0.85 o                         
   5 -11   6        769.76        792.39         6.59 o                         
   6 -11   6         35.07         33.61         1.42 o                         
   7 -11   6         35.97         36.09         1.62 o                         
   8 -11   6        211.64        221.25         4.27 o                         
   9 -11   6        644.85        660.37         7.16 o                         
  10 -11   6        162.51        168.22         3.83 o                         
  11 -11   6         85.34         84.08         2.96 o                         
  12 -11   6        212.16        219.83         5.14 o                         
  13 -11   6          0.67          0.63         0.96 o                         
  -8 -10   6        182.95        185.12         7.11 o                         
  -7 -10   6        139.00        150.86         7.65 o                         
  -6 -10   6         13.91         19.27         3.44 o                         
  -5 -10   6        116.15        115.31         4.22 o                         
  -4 -10   6         29.19         30.74         2.09 o                         
  -3 -10   6        343.58        344.74         5.86 o                         
  -2 -10   6         17.67         20.11         1.37 o                         
  -1 -10   6         11.56         11.61         1.05 o                         
   0 -10   6       1087.94       1053.75         7.69 o                         
   1 -10   6        861.56        838.37         6.66 o                         
   2 -10   6        124.82        123.71         3.11 o                         
   3 -10   6        170.13        173.76         2.63 o                         
   4 -10   6        241.18        250.00         3.44 o                         
   5 -10   6       2339.12       2283.85        21.81 o                         
   6 -10   6        371.27        379.73         4.74 o                         
   7 -10   6       1210.95       1233.53         7.90 o                         
   8 -10   6         30.91         26.27         1.43 o                         
   9 -10   6          3.87          4.03         0.88 o                         
  10 -10   6          0.91          1.34         0.68 o                         
  11 -10   6         50.63         48.55         2.55 o                         
  12 -10   6         83.94         79.40         2.89 o                         
  13 -10   6        167.68        166.84         4.21 o                         
  -9  -9   6        344.80        363.20        11.67 o                         
  -8  -9   6         26.40         25.48         2.94 o                         
  -7  -9   6         13.47         13.86         2.37 o                         
  -6  -9   6         33.28         35.79         2.36 o                         
  -5  -9   6         56.30         58.64         2.91 o                         
  -4  -9   6        131.23        127.08         3.92 o                         
  -3  -9   6        554.26        550.54         6.77 o                         
  -2  -9   6         20.36         19.55         1.23 o                         
  -1  -9   6         27.23         24.30         1.31 o                         
   0  -9   6          1.06          1.40         0.55 o                         
   1  -9   6         31.12         32.05         1.56 o                         
   2  -9   6        196.84        189.41         3.46 o                         
   3  -9   6       1975.04       1950.88         9.11 o                         
   4  -9   6        114.52        118.15         2.75 o                         
   5  -9   6         32.73         31.78         1.42 o                         
   6  -9   6         44.57         43.33         1.66 o                         
   7  -9   6        906.88        894.21         6.97 o                         
   8  -9   6        873.25        874.47        10.54 o                         
   9  -9   6        726.39        717.49         5.99 o                         
  10  -9   6        650.41        639.91         6.92 o                         
  11  -9   6         33.19         37.30         1.83 o                         
  12  -9   6         17.06         18.77         1.52 o                         
  13  -9   6          2.14          2.56         1.01 o                         
 -10  -8   6          1.70          2.58         2.77 o                         
  -9  -8   6         14.70         16.99         2.24 o                         
  -8  -8   6         21.21         21.19         2.55 o                         
  -7  -8   6        622.61        631.38         9.08 o                         
  -6  -8   6         40.05         39.09         2.11 o                         
  -5  -8   6          0.72         -0.07         0.55 o                         
  -4  -8   6        211.28        202.19         4.40 o                         
  -3  -8   6        126.57        126.23         3.05 o                         
  -2  -8   6          0.10         -0.23         0.51 o                         
  -1  -8   6       1356.03       1333.84         8.54 o                         
   0  -8   6         38.03         38.52         1.48 o                         
   1  -8   6        752.30        697.48         6.91 o                         
   2  -8   6        915.50        938.62         6.96 o                         
   3  -8   6         11.26         13.40         0.97 o                         
   4  -8   6        742.86        740.13         6.48 o                         
   5  -8   6       1619.72       1607.82        11.62 o                         
   6  -8   6         51.69         53.98         1.74 o                         
   7  -8   6        396.29        407.75         6.44 o                         
   8  -8   6        107.70        110.22         3.23 o                         
   9  -8   6         40.56         39.03         1.68 o                         
  10  -8   6          0.33         -0.12         0.67 o                         
  11  -8   6       1418.40       1412.63         9.11 o                         
  12  -8   6        314.33        310.67         5.28 o                         
  13  -8   6         22.18         20.25         1.89 o                         
  14  -8   6         45.09         31.00         5.44 o                         
 -11  -7   6        270.13        282.22        10.01 o                         
 -10  -7   6          8.94         10.18         2.86 o                         
  -9  -7   6        358.33        346.02         8.09 o                         
  -8  -7   6        337.60        333.78         6.37 o                         
  -7  -7   6        145.50        146.25         3.61 o                         
  -6  -7   6        119.32        107.39         3.34 o                         
  -5  -7   6        102.55        102.10         2.72 o                         
  -4  -7   6        676.67        688.53         6.31 o                         
  -3  -7   6        810.49        853.39         5.79 o                         
  -2  -7   6        132.23        114.47         2.52 o                         
  -1  -7   6        958.35        974.15         8.48 o                         
   0  -7   6        308.89        326.96         5.52 o                         
   1  -7   6         25.46         25.94         0.99 o                         
   2  -7   6         23.45         30.20         1.24 o                         
   3  -7   6        499.64        483.33         6.48 o                         
   4  -7   6        529.72        538.13        11.23 o                         
   5  -7   6         55.20         57.04         1.82 o                         
   6  -7   6        228.40        238.52         3.14 o                         
   7  -7   6        298.58        288.06         5.48 o                         
   8  -7   6        631.17        616.02         6.51 o                         
   9  -7   6         48.23         46.98         1.76 o                         
  10  -7   6          2.03          2.55         0.74 o                         
  11  -7   6        216.09        209.26         4.51 o                         
  12  -7   6          0.00         -0.37         0.75 o                         
  13  -7   6         53.67         48.59         2.68 o                         
  14  -7   6         37.03         43.32         6.16 o                         
 -12  -6   6        293.63        266.00        13.71 o                         
 -11  -6   6         97.80         94.81         5.97 o                         
 -10  -6   6        194.90        195.27         7.41 o                         
  -9  -6   6         36.87         37.19         2.39 o                         
  -8  -6   6        437.20        435.54         6.93 o                         
  -7  -6   6         65.87         62.32         2.54 o                         
  -6  -6   6       1768.30       1760.53         9.66 o                         
  -5  -6   6         38.20         34.03         1.37 o                         
  -4  -6   6       5521.04       5476.23        43.25 o                         
  -3  -6   6          3.08          4.62         0.59 o                         
  -2  -6   6        689.60        659.34         5.27 o                         
  -1  -6   6        270.00        270.72         2.89 o                         
   0  -6   6        642.37        643.68         4.95 o                         
   1  -6   6         30.63         36.98         1.00 o                         
   2  -6   6       1241.22       1240.45         5.94 o                         
   3  -6   6       1726.17       1727.71        15.63 o                         
   4  -6   6        760.91        779.95        20.45 o                         
   5  -6   6         47.71         45.82         3.48 o                         
   6  -6   6         21.60         16.40         1.04 o                         
   7  -6   6          0.50          1.38         0.60 o                         
   8  -6   6        195.77        199.30         3.54 o                         
   9  -6   6         80.54         81.59         2.61 o                         
  10  -6   6         85.87         80.60         3.10 o                         
  11  -6   6          5.77          4.15         1.21 o                         
  12  -6   6        306.54        301.43         6.29 o                         
  13  -6   6         28.80         28.20         2.28 o                         
  14  -6   6        541.80        535.39        18.22 o                         
 -12  -5   6         71.36         68.83         3.84 o                         
 -11  -5   6         86.74         92.78        15.50 o                         
 -10  -5   6        177.60        172.05         6.82 o                         
  -9  -5   6        409.24        419.80         6.83 o                         
  -8  -5   6        721.47        696.90         6.59 o                         
  -7  -5   6        241.63        234.16         4.22 o                         
  -6  -5   6         58.51         58.85         1.66 o                         
  -5  -5   6         98.30         92.28         2.38 o                         
  -4  -5   6       2403.75       2426.41        13.44 o                         
  -3  -5   6       1076.97       1083.64         6.10 o                         
  -2  -5   6       1845.98       1780.59         7.48 o                         
  -1  -5   6       1842.00       1750.66        11.66 o                         
   0  -5   6        624.38        608.95         3.91 o                         
   1  -5   6        626.48        606.33         3.56 o                         
   2  -5   6        228.61        230.67         3.78 o                         
   3  -5   6         24.42         26.92         1.64 o                         
   4  -5   6       1892.94       1911.32        12.74 o                         
   5  -5   6       1103.21       1095.01        10.44 o                         
   6  -5   6        651.15        650.40         5.09 o                         
   7  -5   6       1583.48       1561.75         8.09 o                         
   8  -5   6          0.19          0.20         0.57 o                         
   9  -5   6         38.66         41.51         1.74 o                         
  10  -5   6          2.25          1.57         0.90 o                         
  11  -5   6         64.70         62.42         2.60 o                         
  12  -5   6        122.54        132.18         3.95 o                         
  13  -5   6         88.82         89.90         3.98 o                         
 -13  -4   6        101.77        102.97         4.03 o                         
 -12  -4   6          0.17         -0.87         0.87 o                         
 -11  -4   6        141.58        138.77         6.45 o                         
 -10  -4   6         86.70         89.23         3.29 o                         
  -9  -4   6         64.38         62.15         2.28 o                         
  -8  -4   6          0.25          0.88         0.49 o                         
  -7  -4   6        225.63        218.86         3.24 o                         
  -6  -4   6       2476.58       2426.43        20.16 o                         
  -5  -4   6        300.55        296.08         3.06 o                         
  -4  -4   6        217.66        205.51         2.35 o                         
  -3  -4   6         21.20         26.15         1.27 o                         
  -2  -4   6        317.72        259.74         2.69 o                         
  -1  -4   6        121.78        130.88         2.20 o                         
   0  -4   6       7655.32       8006.41        35.54 o                         
   1  -4   6       2520.21       2594.36        15.95 o                         
   2  -4   6        941.33        936.59         6.94 o                         
   3  -4   6       3003.14       3123.55        18.25 o                         
   4  -4   6        384.18        390.19         3.55 o                         
   5  -4   6        164.21        188.55         2.63 o                         
   6  -4   6         26.64         22.81         0.98 o                         
   7  -4   6        104.68        104.59         2.33 o                         
   8  -4   6        924.66        913.80         7.74 o                         
   9  -4   6         28.72         28.74         1.32 o                         
  10  -4   6        124.16        119.76         2.80 o                         
  11  -4   6        405.17        397.47         5.78 o                         
  12  -4   6        996.54        991.41        11.69 o                         
  13  -4   6          4.24          3.94         1.44 o                         
 -13  -3   6        147.67        151.70         6.01 o                         
 -12  -3   6        562.31        565.26         9.04 o                         
 -11  -3   6         46.00         50.71         3.90 o                         
 -10  -3   6        975.64        972.84        12.11 o                         
  -9  -3   6          0.87          0.19         0.78 o                         
  -8  -3   6       1106.37       1108.47         8.80 o                         
  -7  -3   6       1835.81       1788.53        12.91 o                         
  -6  -3   6        275.27        267.37         3.10 o                         
  -5  -3   6        244.82        241.00         2.95 o                         
  -4  -3   6       1658.81       1661.79         8.92 o                         
  -3  -3   6         64.06         54.88         1.26 o                         
  -2  -3   6       1905.51       1912.25         8.30 o                         
  -1  -3   6          9.18         15.55         0.59 o                         
   0  -3   6         36.29         33.25         0.87 o                         
   1  -3   6       3205.19       3317.67        22.79 o                         
   2  -3   6        439.74        436.52         3.30 o                         
   3  -3   6       1495.67       1515.67         6.11 o                         
   4  -3   6          2.13          3.64         0.47 o                         
   5  -3   6       1444.74       1490.00        13.68 o                         
   6  -3   6        116.31        113.06         1.91 o                         
   7  -3   6        367.32        381.02         4.12 o                         
   8  -3   6        140.81        141.67         2.71 o                         
   9  -3   6          2.58          1.85         0.62 o                         
  10  -3   6        195.87        199.28         3.70 o                         
  11  -3   6        162.77        166.69         4.27 o                         
  12  -3   6         17.96         16.73         2.64 o                         
 -14  -2   6         21.36         18.96         2.89 o                         
 -13  -2   6          2.05          1.30         0.94 o                         
 -12  -2   6         46.63         46.22         2.88 o                         
 -11  -2   6         50.64         45.28         3.05 o                         
 -10  -2   6        140.10        128.16         5.48 o                         
  -9  -2   6       1451.11       1476.59        11.54 o                         
  -8  -2   6        151.78        148.04         3.04 o                         
  -7  -2   6         13.96         17.80         1.13 o                         
  -6  -2   6        377.00        374.81         3.32 o                         
  -5  -2   6          0.67          1.06         0.35 o                         
  -4  -2   6       1875.42       1839.71         8.98 o                         
  -3  -2   6       1682.00       1771.72         6.99 o                         
  -2  -2   6       4863.33       4977.06        21.94 o                         
  -1  -2   6       6894.91       6850.00        18.89 o                         
   0  -2   6         11.23         27.48         0.87 o                         
   1  -2   6          6.73          8.57         0.53 o                         
   2  -2   6       5040.15       4931.83        14.81 o                         
   3  -2   6       5331.43       5520.91        12.71 o                         
   4  -2   6        912.53        882.22         4.67 o                         
   5  -2   6         51.82         43.81         1.56 o                         
   6  -2   6         40.21         41.52         1.30 o                         
   7  -2   6         98.23         97.76         2.88 o                         
   8  -2   6        459.26        451.26         4.83 o                         
   9  -2   6       1207.39       1239.60         9.28 o                         
  10  -2   6         43.81         41.50         2.21 o                         
  11  -2   6          3.47          2.39         1.00 o                         
  12  -2   6        355.11        346.50         8.52 o                         
 -14  -1   6        277.80        287.29         5.41 o                         
 -13  -1   6        350.06        353.35         6.76 o                         
 -12  -1   6        301.23        299.04         5.83 o                         
 -11  -1   6        273.11        252.48         5.63 o                         
 -10  -1   6        194.73        200.48         6.69 o                         
  -9  -1   6        143.69        156.52         3.91 o                         
  -8  -1   6        166.43        152.04         2.66 o                         
  -7  -1   6       1840.61       1764.56        14.96 o                         
  -6  -1   6        274.25        276.51         5.91 o                         
  -5  -1   6       2749.99       2780.66        21.05 o                         
  -4  -1   6       1842.92       1809.59        20.66 o                         
  -3  -1   6        686.63        598.53         3.40 o                         
  -2  -1   6         70.91         82.18         1.16 o                         
  -1  -1   6         39.99         51.39         0.98 o                         
   0  -1   6         22.47         24.88         0.70 o                         
   1  -1   6       5293.46       5482.36        34.19 o                         
   2  -1   6        549.77        583.03         3.90 o                         
   3  -1   6        653.08        640.19         5.15 o                         
   4  -1   6       1006.92        964.06         7.45 o                         
   5  -1   6       3175.16       3091.36        28.40 o                         
   6  -1   6        256.15        247.07         3.06 o                         
   7  -1   6         21.59         23.93         1.36 o                         
   8  -1   6         13.58         12.23         1.02 o                         
   9  -1   6        213.76        217.51         3.72 o                         
  10  -1   6        335.03        347.83         5.46 o                         
  11  -1   6        371.14        373.86         6.53 o                         
  12  -1   6        276.54        287.12         6.17 o                         
 -15   0   6         48.57         50.85         4.87 o                         
 -14   0   6          8.12         10.66         1.83 o                         
 -13   0   6        328.03        318.73         5.79 o                         
 -12   0   6         12.84         13.32         1.67 o                         
 -11   0   6       1483.20       1536.45        15.70 o                         
 -10   0   6        156.69        149.92         3.91 o                         
  -9   0   6          0.07          0.38         0.64 o                         
  -8   0   6          1.48          1.90         0.56 o                         
  -7   0   6         12.99         13.71         0.45 o                         
  -6   0   6       3512.18       3558.34        96.09 o                         
  -5   0   6        470.10        436.18         3.54 o                         
  -4   0   6         16.72         20.22         1.17 o                         
  -3   0   6       1650.23       1692.33        12.10 o                         
  -2   0   6        248.66        236.29         2.29 o                         
  -1   0   6       1594.41       1654.41        15.36 o                         
   0   0   6       4091.23       4201.23        30.95 o                         
   1   0   6       1207.68       1180.69         6.60 o                         
   2   0   6        170.37        163.44         2.76 o                         
   3   0   6        377.11        390.45         4.11 o                         
   4   0   6        700.29        726.22         6.00 o                         
   5   0   6        191.64        183.03         4.41 o                         
   6   0   6         38.90         37.58         1.37 o                         
   7   0   6        215.95        203.01         3.95 o                         
   8   0   6        179.36        176.39         3.90 o                         
   9   0   6         10.75         11.26         1.35 o                         
  10   0   6        192.60        199.80         4.31 o                         
  11   0   6         26.56         24.88         2.81 o                         
 -15   1   6        229.13        240.88         5.02 o                         
 -14   1   6         12.61         15.18         1.77 o                         
 -13   1   6        652.73        641.88         7.36 o                         
 -12   1   6         70.67         70.83         2.65 o                         
 -11   1   6        130.16        140.98         4.11 o                         
 -10   1   6          8.33          7.70         1.28 o                         
  -9   1   6          0.27         -0.33         0.62 o                         
  -8   1   6         24.09         23.03         1.05 o                         
  -7   1   6        992.59        991.93         5.66 o                         
  -6   1   6       2071.57       2046.51        20.95 o                         
  -4   1   6       5371.22       5381.39        16.51 o                         
  -3   1   6       1496.03       1503.67         8.60 o                         
  -2   1   6        657.77        659.69         5.45 o                         
  -1   1   6       5100.66       5080.81        26.72 o                         
   0   1   6        534.50        548.37         5.98 o                         
   1   1   6        705.62        705.64         6.11 o                         
   2   1   6       2265.72       2258.60        14.57 o                         
   3   1   6        479.48        454.49         6.79 o                         
   4   1   6         77.88         69.81         2.25 o                         
   5   1   6       2155.10       2132.02        15.02 o                         
   6   1   6          0.04          0.06         0.47 o                         
   7   1   6         71.58         72.08         2.11 o                         
   8   1   6         91.39         97.28         3.14 o                         
   9   1   6        373.99        363.87         7.02 o                         
  10   1   6          0.72          0.87         0.93 o                         
  11   1   6        149.75        141.54         4.92 o                         
 -15   2   6        137.22        140.37         3.85 o                         
 -14   2   6         30.94         29.86         1.95 o                         
 -13   2   6        517.67        514.91         7.00 o                         
 -12   2   6         99.39        105.75         3.86 o                         
 -11   2   6        672.77        664.18         6.49 o                         
 -10   2   6          5.83          7.64         1.15 o                         
  -9   2   6        259.68        262.54         4.32 o                         
  -8   2   6        151.76        158.72         4.12 o                         
  -7   2   6         13.22         11.11         1.73 o                         
  -6   2   6        580.43        565.32         7.60 o                         
  -5   2   6        478.58        451.93         3.86 o                         
  -4   2   6         27.48         28.10         0.82 o                         
  -3   2   6        481.70        444.10         7.43 o                         
  -2   2   6       1522.73       1406.57         6.87 o                         
  -1   2   6        949.94        963.12        14.27 o                         
   0   2   6       1036.08       1043.30        10.09 o                         
   1   2   6        109.62        105.10         2.34 o                         
   2   2   6        353.20        339.02         5.22 o                         
   3   2   6         11.33         10.51         0.77 o                         
   4   2   6        917.55        893.03         8.46 o                         
   5   2   6         64.32         61.70         2.12 o                         
   6   2   6         47.00         47.81         1.77 o                         
   7   2   6       1340.65       1368.39        10.06 o                         
   8   2   6         56.92         58.01         2.43 o                         
   9   2   6         45.74         44.80         2.47 o                         
  10   2   6          3.30          2.38         1.37 o                         
 -15   3   6        180.56        183.26         4.49 o                         
 -14   3   6         31.83         32.67         1.72 o                         
 -13   3   6          7.13          6.36         1.01 o                         
 -12   3   6        357.93        369.67         5.31 o                         
 -11   3   6        172.43        178.24         3.11 o                         
 -10   3   6       1358.55       1352.10        10.07 o                         
  -9   3   6        417.64        432.95         5.12 o                         
  -8   3   6       2919.46       2837.57        11.77 o                         
  -7   3   6        908.47        911.64         8.97 o                         
  -6   3   6       4853.71       4812.45        36.03 o                         
  -5   3   6         77.45         67.17         1.07 o                         
  -4   3   6        379.93        384.25         1.86 o                         
  -3   3   6         21.22         22.97         1.34 o                         
  -2   3   6         16.04         18.68         0.53 o                         
  -1   3   6       1204.74       1192.82        14.65 o                         
   0   3   6        830.23        802.73         5.41 o                         
   1   3   6       1001.01        986.43        18.88 o                         
   2   3   6        797.38        773.39         6.82 o                         
   3   3   6        349.25        349.94         4.81 o                         
   4   3   6        196.56        188.87         9.02 o                         
   5   3   6        424.51        414.15         6.34 o                         
   6   3   6        107.12        108.48         3.55 o                         
   7   3   6         63.10         70.77         2.75 o                         
   8   3   6         45.78         40.30         2.83 o                         
   9   3   6         70.56         74.32         3.66 o                         
  10   3   6        199.01        194.96         8.54 o                         
 -15   4   6         55.22         57.97         2.98 o                         
 -14   4   6        153.80        159.69         4.44 o                         
 -13   4   6         38.49         39.85         1.97 o                         
 -12   4   6        173.42        174.37         3.31 o                         
 -11   4   6        572.74        577.89         8.02 o                         
 -10   4   6        630.48        631.58         6.57 o                         
  -9   4   6        285.69        290.45         8.49 o                         
  -8   4   6       2336.09       2314.15        21.81 o                         
  -7   4   6         81.10         82.30         1.58 o                         
  -6   4   6         12.75         15.55         0.62 o                         
  -5   4   6        456.64        433.19         2.52 o                         
  -4   4   6       2807.04       2828.13        14.60 o                         
  -3   4   6        271.72        267.72         3.05 o                         
  -2   4   6       2164.20       2178.33        12.95 o                         
  -1   4   6          7.34          5.17         0.59 o                         
   0   4   6        320.69        319.60         4.71 o                         
   1   4   6         10.22          7.46         0.70 o                         
   2   4   6       1075.28       1078.46         9.78 o                         
   3   4   6         64.51         62.65         2.43 o                         
   4   4   6          0.13          1.02         0.81 o                         
   5   4   6         85.84         98.39         3.78 o                         
   6   4   6        429.58        424.01         7.61 o                         
   7   4   6        370.41        359.52         8.45 o                         
   8   4   6         49.26         47.86         3.21 o                         
   9   4   6         21.98         25.38         3.31 o                         
 -15   5   6        251.83        266.05         6.24 o                         
 -14   5   6        104.11        102.42         3.64 o                         
 -13   5   6          1.00          0.88         0.57 o                         
 -12   5   6         81.01         85.75         2.75 o                         
 -11   5   6        365.90        372.54         6.23 o                         
 -10   5   6        142.46        142.30         3.43 o                         
  -9   5   6         22.78         21.95         1.25 o                         
  -8   5   6         24.91         21.73         1.03 o                         
  -7   5   6         84.19         81.71         1.88 o                         
  -6   5   6       2018.02       2039.58        20.94 o                         
  -5   5   6       2601.20       2550.16        12.29 o                         
  -4   5   6        102.08        103.20         1.90 o                         
  -3   5   6          2.91          1.51         0.34 o                         
  -2   5   6          0.40          0.72         0.64 o                         
  -1   5   6         84.58         82.01         3.08 o                         
   0   5   6        125.20        130.69         3.03 o                         
   1   5   6       1286.33       1264.13        10.78 o                         
   2   5   6          9.46         13.76         1.86 o                         
   3   5   6          0.31          0.10         0.67 o                         
   4   5   6        735.54        727.63        10.56 o                         
   5   5   6          1.84          0.90         1.20 o                         
   6   5   6         17.59         25.43         3.67 o                         
   7   5   6          3.98          3.29         1.73 o                         
   8   5   6         95.01         83.69         5.10 o                         
 -15   6   6          8.86          9.65         1.95 o                         
 -14   6   6        184.28        189.74         4.96 o                         
 -13   6   6       1270.32       1257.67        12.92 o                         
 -12   6   6          5.61          4.39         1.03 o                         
 -11   6   6          9.85         10.90         1.27 o                         
 -10   6   6         12.75         17.20         1.90 o                         
  -9   6   6        352.28        355.30         5.11 o                         
  -8   6   6        309.50        296.65         5.22 o                         
  -7   6   6        638.32        656.21         6.48 o                         
  -6   6   6         13.02         12.24         1.10 o                         
  -5   6   6        202.75        205.37         2.66 o                         
  -4   6   6       2333.52       2333.08        14.29 o                         
  -3   6   6         15.30         19.75         1.31 o                         
  -2   6   6         13.78          9.97         1.43 o                         
  -1   6   6         65.38         60.73         2.92 o                         
   0   6   6         22.41         23.26         2.03 o                         
   1   6   6          1.16          3.31         1.04 o                         
   2   6   6        714.02        738.99         9.69 o                         
   3   6   6        737.55        734.70        13.67 o                         
   4   6   6        201.97        201.87         5.81 o                         
   5   6   6        180.90        176.53         7.83 o                         
   6   6   6         84.32         88.89         5.16 o                         
   7   6   6         56.48         57.91         3.90 o                         
 -15   7   6         70.14         66.28         4.25 o                         
 -14   7   6          0.89          1.63         1.02 o                         
 -13   7   6         84.20         81.05         3.62 o                         
 -12   7   6          3.46          5.13         1.12 o                         
 -11   7   6        718.74        702.89        10.46 o                         
 -10   7   6          2.86          0.81         0.64 o                         
  -9   7   6        142.28        144.73         4.45 o                         
  -8   7   6         23.38         22.96         1.45 o                         
  -7   7   6         64.68         55.54         2.02 o                         
  -6   7   6          6.03          4.11         0.99 o                         
  -5   7   6        223.46        245.06         5.39 o                         
  -4   7   6          0.17         -0.02         0.31 o                         
  -3   7   6       1013.25       1019.69        11.14 o                         
  -2   7   6         29.90         33.14         1.52 o                         
  -1   7   6         23.21         23.19         1.51 o                         
   0   7   6         72.53         70.19         2.61 o                         
   1   7   6        877.93        899.01         9.86 o                         
   2   7   6        166.09        162.50         5.10 o                         
   3   7   6          0.74          1.58         1.05 o                         
   4   7   6         57.93         56.76         3.58 o                         
   5   7   6        267.99        280.80         7.56 o                         
   6   7   6        271.44        262.80         8.99 o                         
 -15   8   6         63.73         68.65         5.13 o                         
 -14   8   6        103.60        102.30         4.26 o                         
 -13   8   6       2295.65       2289.09        27.51 o                         
 -12   8   6         15.61         16.74         2.01 o                         
 -11   8   6          6.08          4.39         1.43 o                         
 -10   8   6        193.59        202.83         4.39 o                         
  -9   8   6        941.68        930.01         9.17 o                         
  -8   8   6        241.26        246.34         4.75 o                         
  -7   8   6        744.94        765.83        11.74 o                         
  -6   8   6          0.13         -0.13         0.34 o                         
  -5   8   6         94.29         85.07         4.20 o                         
  -4   8   6        105.56         97.30         3.75 o                         
  -3   8   6          0.12          0.22         0.33 o                         
  -2   8   6         36.23         36.22         1.96 o                         
  -1   8   6        576.48        578.03         8.10 o                         
   0   8   6          0.90          2.20         1.02 o                         
   1   8   6          3.24          4.70         1.40 o                         
   2   8   6         29.64         28.59         3.45 o                         
   3   8   6        280.96        289.99         7.43 o                         
   4   8   6         19.56         17.44         2.59 o                         
   5   8   6        328.50        329.59        16.08 o                         
 -14   9   6          0.06         -0.03         1.42 o                         
 -13   9   6          0.77         -0.32         1.42 o                         
 -12   9   6          1.90          0.33         1.17 o                         
 -11   9   6        801.70        822.58        11.41 o                         
 -10   9   6        494.43        498.89         9.17 o                         
  -9   9   6         68.75         72.66         4.54 o                         
  -8   9   6        101.28         90.38         4.32 o                         
  -7   9   6         45.62         49.62         2.90 o                         
  -6   9   6        191.40        196.30         6.85 o                         
  -5   9   6        230.34        227.24         7.06 o                         
  -4   9   6        533.78        524.89         9.84 o                         
  -3   9   6         23.50         28.14         2.72 o                         
  -2   9   6        123.78        123.95         3.74 o                         
  -1   9   6         26.93         26.89         2.32 o                         
   0   9   6          6.58          3.30         1.28 o                         
   1   9   6         43.38         43.49         2.82 o                         
   2   9   6        116.35        126.45         5.92 o                         
   3   9   6         90.13         80.65         5.03 o                         
 -14  10   6         26.04         27.18         5.16 o                         
 -13  10   6         64.89         62.42         4.68 o                         
 -12  10   6         97.85        107.56         4.60 o                         
 -11  10   6          0.02          0.90         1.69 o                         
 -10  10   6         28.31         34.49         2.87 o                         
  -9  10   6          0.72         -0.51         0.57 o                         
  -8  10   6        295.26        289.37         9.44 o                         
  -7  10   6        190.91        188.29         6.60 o                         
  -6  10   6       1352.57       1346.10        14.76 o                         
  -5  10   6         25.40         22.31         2.46 o                         
  -4  10   6       1328.59       1330.53        15.23 o                         
  -3  10   6          5.49          7.66         1.55 o                         
  -2  10   6       1438.34       1445.50        14.55 o                         
  -1  10   6        422.03        430.20         7.96 o                         
   0  10   6         38.07         40.78         3.59 o                         
   1  10   6          0.03         -0.13         1.47 o                         
   2  10   6         56.91         54.55         8.52 o                         
 -13  11   6          9.99         13.06         4.35 o                         
 -12  11   6         35.64         44.25         5.60 o                         
 -11  11   6         73.38         58.80         6.65 o                         
 -10  11   6        105.75         98.68         5.60 o                         
  -9  11   6          3.92          3.52         1.99 o                         
  -8  11   6         49.64         39.29         3.51 o                         
  -7  11   6         74.75         65.56         4.28 o                         
  -6  11   6         67.32         73.24         4.70 o                         
  -5  11   6         73.27         67.59         4.41 o                         
  -4  11   6        152.04        150.19         5.69 o                         
  -3  11   6        493.38        476.40        11.16 o                         
  -2  11   6        163.50        168.09         5.92 o                         
  -1  11   6        318.87        320.04         8.42 o                         
   0  11   6         17.45         13.92         2.80 o                         
  -9  12   6         15.03         23.10         7.06 o                         
  -8  12   6        120.72        130.95        11.54 o                         
  -7  12   6         39.49         33.46         6.87 o                         
  -6  12   6        164.19        171.91         9.10 o                         
  -5  12   6         43.11         40.14         4.82 o                         
  -4  12   6          0.25         -1.27         1.27 o                         
  -3  12   6          5.33          4.99         1.86 o                         
  -2  12   6         37.12         34.98         6.28 o                         
   3 -16   7        150.29        146.68        10.23 o                         
   4 -16   7          0.57         -0.52         1.54 o                         
   5 -16   7          3.50          2.50         1.87 o                         
   0 -15   7         46.90         54.41         5.16 o                         
   1 -15   7         31.50         24.29         2.96 o                         
   2 -15   7         15.43         18.07         2.25 o                         
   3 -15   7          0.09          0.52         0.89 o                         
   4 -15   7        544.46        523.71         7.46 o                         
   5 -15   7         20.70         22.08         1.92 o                         
   6 -15   7        271.98        260.22         6.84 o                         
   7 -15   7          3.55          5.85         2.11 o                         
   8 -15   7        557.96        555.01        11.60 o                         
   9 -15   7        121.03        123.03         6.94 o                         
  -3 -14   7        232.29        241.19        14.62 o                         
  -2 -14   7          0.36         -0.82         1.13 o                         
  -1 -14   7          0.45          0.65         1.29 o                         
   0 -14   7         58.82         57.46         3.27 o                         
   1 -14   7        247.56        237.59         6.38 o                         
   2 -14   7         42.15         43.17         2.76 o                         
   3 -14   7         14.44         17.43         1.86 o                         
   4 -14   7        109.68        108.82         3.12 o                         
   5 -14   7          0.02          0.34         0.74 o                         
   6 -14   7        455.14        441.40         6.44 o                         
   7 -14   7        183.47        185.25         6.64 o                         
   8 -14   7         23.28         27.38         2.57 o                         
   9 -14   7          1.55          0.03         1.25 o                         
  10 -14   7         10.56         10.09         2.02 o                         
  -4 -13   7        123.55        119.27         5.12 o                         
  -3 -13   7         70.67         78.99         4.75 o                         
  -2 -13   7          1.94          0.11         1.24 o                         
  -1 -13   7         65.07         68.03         3.23 o                         
   0 -13   7        143.09        139.46         4.33 o                         
   1 -13   7        226.46        217.73         4.70 o                         
   2 -13   7         50.17         54.30         2.51 o                         
   3 -13   7         99.31        103.24         2.98 o                         
   4 -13   7        770.05        788.39        11.91 o                         
   5 -13   7         60.41         63.88         2.78 o                         
   6 -13   7         54.16         57.09         2.08 o                         
   7 -13   7        156.41        177.99         4.38 o                         
   8 -13   7        485.18        480.12         7.34 o                         
   9 -13   7          0.19         -0.96         0.99 o                         
  10 -13   7        138.65        128.69         5.17 o                         
  11 -13   7          3.81          3.46         1.67 o                         
  12 -13   7         45.58         50.87         6.25 o                         
  -5 -12   7        204.30        201.33         8.96 o                         
  -4 -12   7         46.25         42.88         3.00 o                         
  -3 -12   7         14.52         11.98         2.09 o                         
  -2 -12   7        407.17        394.40         9.98 o                         
  -1 -12   7         33.43         34.62         2.11 o                         
   0 -12   7         19.74         22.33         1.62 o                         
   1 -12   7        933.35        949.94        11.50 o                         
   2 -12   7        426.55        413.13         5.77 o                         
   3 -12   7         43.21         40.56         1.98 o                         
   4 -12   7          4.65          4.30         0.74 o                         
   5 -12   7         15.06         13.05         0.97 o                         
   6 -12   7        508.10        501.08         6.10 o                         
   7 -12   7        137.59        140.60         3.16 o                         
   8 -12   7        988.09        993.67         8.18 o                         
   9 -12   7          8.86         12.45         1.70 o                         
  10 -12   7          4.02          3.96         1.12 o                         
  11 -12   7         94.52         92.11         3.98 o                         
  12 -12   7         11.44         17.47         2.16 o                         
  -7 -11   7        329.67        323.97         9.25 o                         
  -6 -11   7        206.32        214.93         7.36 o                         
  -5 -11   7          9.46          6.77         1.63 o                         
  -4 -11   7        104.20        101.70         4.72 o                         
  -3 -11   7        430.03        436.61         7.85 o                         
  -2 -11   7        165.87        177.48         4.02 o                         
  -1 -11   7        187.97        177.21         4.26 o                         
   0 -11   7          1.74          3.39         0.81 o                         
   1 -11   7          3.43          2.61         0.75 o                         
   2 -11   7        380.84        383.07         5.13 o                         
   3 -11   7        924.31        916.95         8.53 o                         
   4 -11   7        593.56        575.15         5.33 o                         
   5 -11   7         11.07          9.61         0.99 o                         
   6 -11   7        161.38        159.22         3.01 o                         
   7 -11   7         12.98         11.40         1.18 o                         
   8 -11   7         94.88         96.05         2.26 o                         
   9 -11   7          0.78          0.52         0.70 o                         
  10 -11   7        154.74        143.82         3.52 o                         
  11 -11   7        162.42        181.07         5.11 o                         
  12 -11   7         23.12         25.75         2.13 o                         
  -8 -10   7         21.11         27.39         3.38 o                         
  -7 -10   7         53.91         70.77         5.51 o                         
  -6 -10   7         68.64         69.39         4.08 o                         
  -5 -10   7         54.46         52.04         2.97 o                         
  -4 -10   7        527.14        524.96         7.32 o                         
  -3 -10   7        742.65        751.52         8.48 o                         
  -2 -10   7        102.63         99.97         3.11 o                         
  -1 -10   7          3.40          2.15         0.70 o                         
   0 -10   7        108.67        117.48         2.86 o                         
   1 -10   7       1289.15       1299.69         9.78 o                         
   2 -10   7        504.82        481.69         5.91 o                         
   3 -10   7         60.91         65.30         1.92 o                         
   4 -10   7         85.65         86.04         2.59 o                         
   5 -10   7         96.43        100.89         2.80 o                         
   6 -10   7         80.27         73.86         2.70 o                         
   7 -10   7        197.74        200.45         3.64 o                         
   8 -10   7        114.65        123.64         3.00 o                         
   9 -10   7        259.23        254.53         3.73 o                         
  10 -10   7        222.32        221.88         4.60 o                         
  11 -10   7         62.78         62.53         2.54 o                         
  12 -10   7          3.40          3.68         1.10 o                         
  13 -10   7       1153.93       1156.43        15.37 o                         
  -9  -9   7         11.04         14.38         2.73 o                         
  -8  -9   7        101.42         88.79         4.62 o                         
  -7  -9   7        353.90        357.35         7.21 o                         
  -6  -9   7        297.94        301.69         7.38 o                         
  -5  -9   7         72.62         70.25         2.76 o                         
  -4  -9   7        273.44        281.27         5.05 o                         
  -3  -9   7          6.07          7.89         1.14 o                         
  -2  -9   7        241.93        239.21         4.78 o                         
  -1  -9   7        988.08        986.52        14.22 o                         
   0  -9   7          5.21         10.28         0.81 o                         
   1  -9   7        237.30        221.82         4.25 o                         
   2  -9   7        477.33        476.80         5.48 o                         
   3  -9   7          3.23          2.35         0.64 o                         
   4  -9   7        378.66        374.45         4.94 o                         
   5  -9   7        363.19        374.25         4.47 o                         
   6  -9   7        544.41        574.61         5.30 o                         
   7  -9   7          0.30          0.33         0.58 o                         
   8  -9   7          9.52         11.13         1.07 o                         
   9  -9   7         50.20         47.35         2.17 o                         
  10  -9   7          1.25          2.16         1.07 o                         
  11  -9   7        611.39        618.36        10.23 o                         
  12  -9   7         58.26         59.50         2.63 o                         
  13  -9   7         32.01         32.06         2.73 o                         
 -10  -8   7        386.42        382.31        11.19 o                         
  -9  -8   7        267.90        269.89         7.56 o                         
  -8  -8   7          2.64          3.28         1.39 o                         
  -7  -8   7          1.17          1.33         0.99 o                         
  -6  -8   7         34.63         35.96         2.03 o                         
  -5  -8   7          1.04          2.62         0.84 o                         
  -4  -8   7        174.40        182.24         3.18 o                         
  -3  -8   7        545.60        538.96         6.09 o                         
  -2  -8   7        222.40        208.36         3.62 o                         
  -1  -8   7          4.84          7.66         0.98 o                         
   0  -8   7       1601.71       1572.11         7.64 o                         
   1  -8   7         22.60         26.47         0.99 o                         
   2  -8   7        220.89        205.10         3.30 o                         
   3  -8   7        906.01        883.54         5.20 o                         
   4  -8   7        625.03        611.00         5.33 o                         
   5  -8   7        500.36        506.69         5.48 o                         
   6  -8   7          4.41          4.42         0.73 o                         
   7  -8   7          3.14          2.72         0.75 o                         
   8  -8   7        598.75        617.46         6.87 o                         
   9  -8   7        889.58        905.52         8.63 o                         
  10  -8   7         64.07         59.57         3.29 o                         
  11  -8   7         14.87         14.38         1.75 o                         
  12  -8   7         30.19         30.56         2.20 o                         
  13  -8   7        100.84        103.74         3.18 o                         
 -11  -7   7          2.74          5.75         2.89 o                         
 -10  -7   7        255.42        270.48         9.14 o                         
  -9  -7   7        156.48        159.64         4.78 o                         
  -8  -7   7         94.45        100.19         3.65 o                         
  -7  -7   7        316.65        332.65         5.98 o                         
  -6  -7   7        231.24        222.75         4.17 o                         
  -5  -7   7          7.61          8.36         0.90 o                         
  -4  -7   7        216.59        217.90         3.37 o                         
  -3  -7   7        129.08        150.69         4.93 o                         
  -2  -7   7       2725.19       2653.37        18.75 o                         
  -1  -7   7       1974.83       1931.36        11.21 o                         
   0  -7   7         24.35         20.87         0.94 o                         
   1  -7   7        476.97        460.15         4.83 o                         
   2  -7   7        900.45        868.75         5.83 o                         
   3  -7   7        588.82        591.33        17.46 o                         
   4  -7   7        468.17        432.78         3.97 o                         
   5  -7   7        361.66        387.23         5.21 o                         
   6  -7   7        144.32        157.85         3.29 o                         
   7  -7   7        632.31        617.03         6.37 o                         
   8  -7   7         67.01         68.93         2.38 o                         
   9  -7   7          0.01          1.10         0.81 o                         
  10  -7   7        204.34        202.56         4.36 o                         
  11  -7   7        837.27        818.77         8.90 o                         
  12  -7   7        205.63        191.70         6.18 o                         
  13  -7   7         61.29         59.10         3.79 o                         
 -12  -6   7         46.98         47.43         4.79 o                         
 -11  -6   7          0.60         -0.50         1.93 o                         
 -10  -6   7        214.88        231.39         8.08 o                         
  -9  -6   7          8.79         10.22         1.60 o                         
  -8  -6   7         25.25         24.19         2.19 o                         
  -7  -6   7          1.02          1.10         0.55 o                         
  -6  -6   7       1185.70       1209.59         8.71 o                         
  -5  -6   7        732.85        727.74         6.55 o                         
  -4  -6   7         74.33         73.76         2.09 o                         
  -3  -6   7          1.14          1.81         0.47 o                         
  -2  -6   7        214.85        231.92         3.13 o                         
  -1  -6   7        572.97        568.26         4.60 o                         
   0  -6   7        237.89        210.47         2.35 o                         
   1  -6   7        387.15        375.12         3.38 o                         
   2  -6   7       1815.81       1776.24         9.50 o                         
   3  -6   7         90.36        101.60         1.89 o                         
   4  -6   7        209.68        215.50         6.59 o                         
   5  -6   7        597.46        595.57         4.99 o                         
   6  -6   7        448.06        476.07         5.89 o                         
   7  -6   7        258.32        264.98         4.66 o                         
   8  -6   7        267.79        265.35         4.94 o                         
   9  -6   7        714.80        718.33        16.00 o                         
  10  -6   7         33.03         37.68         2.28 o                         
  11  -6   7         48.53         42.79         2.41 o                         
  12  -6   7          1.30         -0.27         0.97 o                         
  13  -6   7        343.00        332.13         7.19 o                         
 -12  -5   7        214.31        232.86         7.35 o                         
 -11  -5   7         15.37         18.03         2.94 o                         
 -10  -5   7        255.84        249.57         8.33 o                         
  -9  -5   7         81.54         78.47         2.72 o                         
  -8  -5   7         20.43         16.43         1.53 o                         
  -7  -5   7        275.11        280.08         4.75 o                         
  -6  -5   7         53.31         57.51         1.84 o                         
  -5  -5   7       1074.68       1064.98         6.82 o                         
  -4  -5   7          7.27          8.69         1.32 o                         
  -3  -5   7        204.64        232.51         2.99 o                         
  -2  -5   7        256.65        258.36         2.94 o                         
  -1  -5   7         73.60         79.63         1.54 o                         
   0  -5   7        818.17        787.03         4.31 o                         
   1  -5   7       2862.95       2827.07        13.68 o                         
   2  -5   7        168.78        169.45         2.24 o                         
   3  -5   7        166.49        161.36         2.56 o                         
   4  -5   7       1722.20       1635.39        12.85 o                         
   5  -5   7         52.65         51.05         1.68 o                         
   6  -5   7       1343.15       1383.18         8.68 o                         
   7  -5   7          2.01          2.55         0.74 o                         
   8  -5   7       1936.54       1943.37        15.01 o                         
   9  -5   7         89.14         89.54         2.75 o                         
  10  -5   7         14.91         16.69         1.61 o                         
  11  -5   7        368.18        368.48         6.85 o                         
  12  -5   7          2.67          0.31         1.05 o                         
  13  -5   7         95.17         82.69         7.87 o                         
 -13  -4   7         42.46         43.61         3.69 o                         
 -12  -4   7        172.44        173.78         5.47 o                         
 -11  -4   7         21.20         24.39         2.54 o                         
 -10  -4   7          3.96          5.39         1.34 o                         
  -9  -4   7        166.01        160.95         3.95 o                         
  -8  -4   7         37.92         39.97         2.15 o                         
  -7  -4   7        254.43        248.86         5.26 o                         
  -6  -4   7         50.89         45.97         1.76 o                         
  -5  -4   7         17.51         25.13         1.45 o                         
  -4  -4   7        348.42        363.26         3.76 o                         
  -3  -4   7        352.33        352.37         3.45 o                         
  -2  -4   7       1335.79       1354.80         8.97 o                         
  -1  -4   7        401.86        364.88         3.03 o                         
   0  -4   7        672.40        669.30         3.49 o                         
   1  -4   7       1337.18       1303.81         8.69 o                         
   2  -4   7        257.64        236.50         3.23 o                         
   3  -4   7        661.93        643.74         4.99 o                         
   4  -4   7          3.49          2.89         0.57 o                         
   5  -4   7        603.92        604.28         4.71 o                         
   6  -4   7        167.95        156.28         2.88 o                         
   7  -4   7        403.94        394.96         4.96 o                         
   8  -4   7         76.19         74.16         2.15 o                         
   9  -4   7         27.65         27.89         1.45 o                         
  10  -4   7         23.25         16.65         1.64 o                         
  11  -4   7        438.05        433.19         6.73 o                         
  12  -4   7         73.54         68.04         3.51 o                         
 -13  -3   7        147.90        150.69         4.73 o                         
 -12  -3   7        396.50        386.85         7.62 o                         
 -11  -3   7         27.61         26.67         2.51 o                         
 -10  -3   7        288.20        278.47         8.16 o                         
  -9  -3   7        779.53        789.27        10.22 o                         
  -8  -3   7         12.21         13.86         1.24 o                         
  -7  -3   7         18.55         21.70         1.17 o                         
  -6  -3   7       1415.34       1422.72         6.20 o                         
  -5  -3   7         95.57         93.52         2.70 o                         
  -4  -3   7       2151.67       2145.95        12.27 o                         
  -3  -3   7        125.12        143.32         1.85 o                         
  -2  -3   7        577.25        618.42         3.79 o                         
  -1  -3   7       1131.25       1188.94         6.35 o                         
   0  -3   7       9156.14       9242.41        50.23 o                         
   1  -3   7       1579.90       1535.35         9.55 o                         
   2  -3   7       1740.20       1873.05        15.03 o                         
   3  -3   7       1443.18       1479.39         6.43 o                         
   4  -3   7        345.41        307.37         4.10 o                         
   5  -3   7        192.64        183.28         3.35 o                         
   6  -3   7       3548.68       3499.73        15.33 o                         
   7  -3   7         23.02         22.12         1.60 o                         
   8  -3   7         12.45         15.21         1.18 o                         
   9  -3   7         12.84         13.80         1.37 o                         
  10  -3   7         48.85         50.62         2.75 o                         
  11  -3   7         56.04         50.48         2.91 o                         
  12  -3   7         34.70         34.25         2.77 o                         
 -14  -2   7        129.62        136.18         4.58 o                         
 -13  -2   7         45.03         40.63         2.62 o                         
 -12  -2   7        165.71        163.26         4.99 o                         
 -11  -2   7        185.54        181.76         5.70 o                         
 -10  -2   7          0.11         -0.34         0.88 o                         
  -9  -2   7        944.27        972.41         9.60 o                         
  -8  -2   7       1594.80       1560.88         9.35 o                         
  -7  -2   7        192.28        206.16         2.86 o                         
  -6  -2   7        554.21        530.56        20.14 o                         
  -5  -2   7        260.94        293.66         3.67 o                         
  -4  -2   7       2295.64       2302.48        13.81 o                         
  -3  -2   7         39.14         39.33         1.14 o                         
  -2  -2   7        209.49        188.22         2.91 o                         
  -1  -2   7        467.50        509.62         3.50 o                         
   0  -2   7        969.44        945.38         7.26 o                         
   1  -2   7         94.29        114.20         2.00 o                         
   2  -2   7         41.24         37.31         0.93 o                         
   3  -2   7        258.55        265.97         3.38 o                         
   4  -2   7       2512.54       2518.21        15.20 o                         
   5  -2   7        267.86        271.32         4.11 o                         
   6  -2   7         51.07         50.51         1.78 o                         
   7  -2   7         39.28         41.07         1.89 o                         
   8  -2   7          0.07          0.39         0.54 o                         
   9  -2   7        118.69        118.96         3.12 o                         
  10  -2   7         10.33          9.03         1.91 o                         
  11  -2   7          3.09          2.40         1.10 o                         
  12  -2   7          5.35          3.80         1.44 o                         
 -14  -1   7          0.77          0.36         0.94 o                         
 -13  -1   7        140.24        134.58         4.28 o                         
 -12  -1   7          0.55          0.10         0.77 o                         
 -11  -1   7        532.60        542.85         8.35 o                         
 -10  -1   7        290.32        293.10         5.63 o                         
  -9  -1   7       1425.34       1413.09        14.05 o                         
  -8  -1   7        136.54        133.86         2.03 o                         
  -7  -1   7         43.21         47.79         1.49 o                         
  -6  -1   7         10.59         12.06         1.12 o                         
  -5  -1   7        983.46        962.82        10.50 o                         
  -4  -1   7         83.95         90.73         2.67 o                         
  -3  -1   7       3634.98       3521.26         9.10 o                         
  -2  -1   7       1318.83       1340.40        10.53 o                         
  -1  -1   7        261.75        249.91         3.42 o                         
   0  -1   7          8.90          7.08         0.56 o                         
   1  -1   7        599.67        538.09         4.04 o                         
   2  -1   7        192.63        198.98         2.80 o                         
   3  -1   7         18.30         20.53         0.82 o                         
   4  -1   7        795.09        775.31         7.29 o                         
   5  -1   7        197.67        195.36         3.62 o                         
   6  -1   7        225.35        220.62         4.03 o                         
   7  -1   7       2292.71       2319.09        20.94 o                         
   8  -1   7         66.97         67.69         3.31 o                         
   9  -1   7        262.42        262.43         6.18 o                         
  10  -1   7        369.66        383.81         7.16 o                         
  11  -1   7        157.31        157.14         5.89 o                         
  12  -1   7          3.20          1.87         2.64 o                         
 -15   0   7          4.17          3.23         2.09 o                         
 -14   0   7        132.38        135.65         4.07 o                         
 -13   0   7          0.29         -0.12         0.77 o                         
 -12   0   7         42.49         38.70         2.57 o                         
 -11   0   7         10.97         10.94         1.44 o                         
 -10   0   7        123.92        118.51         3.65 o                         
  -9   0   7        302.51        288.07         6.05 o                         
  -8   0   7       1143.45       1067.16         9.12 o                         
  -7   0   7        890.49        884.59         8.29 o                         
  -6   0   7          0.32          3.67         1.66 o                         
  -5   0   7          3.54          6.01         0.75 o                         
  -4   0   7         65.30         56.91         2.71 o                         
  -3   0   7       4452.47       4378.94        31.89 o                         
  -2   0   7       1217.83       1201.60        13.34 o                         
  -1   0   7       1550.89       1589.51        15.48 o                         
   0   0   7         14.65         15.43         0.72 o                         
   1   0   7         20.30         21.16         0.96 o                         
   2   0   7        605.24        588.85         3.82 o                         
   3   0   7       1223.21       1186.75         7.10 o                         
   4   0   7          2.30          0.83         0.60 o                         
   5   0   7        600.97        582.43         7.51 o                         
   6   0   7          5.45          5.84         1.19 o                         
   7   0   7         15.88         16.39         1.34 o                         
   8   0   7         16.31         16.15         1.54 o                         
   9   0   7        572.76        583.35         7.81 o                         
  10   0   7        204.11        200.23         5.45 o                         
  11   0   7        111.12        106.65         5.14 o                         
 -15   1   7          7.67          6.82         1.39 o                         
 -14   1   7          0.23          1.29         0.93 o                         
 -13   1   7         74.00         80.13         3.30 o                         
 -12   1   7          4.71          5.21         0.98 o                         
 -11   1   7        244.01        238.84         6.25 o                         
 -10   1   7         63.32         63.73         3.17 o                         
  -9   1   7        129.72        140.00         3.74 o                         
  -8   1   7        142.23        136.61         3.14 o                         
  -7   1   7         49.37         52.18         2.47 o                         
  -6   1   7        564.26        516.24        11.60 o                         
  -5   1   7       3260.12       3271.12        21.74 o                         
  -4   1   7        437.56        440.94         7.28 o                         
  -3   1   7          4.03          9.48         1.87 o                         
  -2   1   7          1.94          3.72         0.37 o                         
  -1   1   7          4.62          8.86         0.41 o                         
   0   1   7        568.77        555.74         3.74 o                         
   1   1   7        760.17        759.46        12.83 o                         
   2   1   7       3391.54       3437.14        33.93 o                         
   3   1   7        248.03        246.91         4.83 o                         
   4   1   7          4.52          4.67         1.05 o                         
   5   1   7          7.41         10.15         1.11 o                         
   6   1   7         68.04         68.10         2.38 o                         
   7   1   7        352.61        349.67         7.50 o                         
   8   1   7         13.75         14.83         1.64 o                         
   9   1   7        318.53        323.35         6.05 o                         
  10   1   7         30.49         30.76         3.00 o                         
 -15   2   7        112.17        110.42         3.46 o                         
 -14   2   7        586.08        613.81         7.33 o                         
 -13   2   7         24.86         23.67         1.69 o                         
 -12   2   7        183.62        191.76         5.07 o                         
 -11   2   7        821.12        812.79         7.80 o                         
 -10   2   7        131.30        133.33         3.46 o                         
  -9   2   7        322.08        323.59         5.58 o                         
  -8   2   7          2.21          1.55         0.64 o                         
  -7   2   7       1876.91       1844.78        10.61 o                         
  -6   2   7        183.70        193.94         2.20 o                         
  -5   2   7        242.32        216.66         3.69 o                         
  -4   2   7        140.56        130.72         1.92 o                         
  -3   2   7        258.38        263.85         2.01 o                         
  -2   2   7         42.91         52.97         2.76 o                         
  -1   2   7       2832.48       2853.12        10.28 o                         
   0   2   7       1106.57       1103.50        10.45 o                         
   1   2   7       1577.53       1548.67        10.10 o                         
   2   2   7          5.52          4.68         0.83 o                         
   3   2   7        597.58        580.30         6.38 o                         
   4   2   7       2140.34       2097.21        15.92 o                         
   5   2   7        112.29        121.20         3.10 o                         
   6   2   7        379.61        381.91         6.39 o                         
   7   2   7         41.22         44.65         2.44 o                         
   8   2   7          0.00         -0.65         0.66 o                         
   9   2   7          2.93          2.34         1.66 o                         
  10   2   7          7.16          6.67         1.97 o                         
 -15   3   7         19.99         20.12         2.03 o                         
 -14   3   7        445.82        452.88         7.44 o                         
 -13   3   7         32.60         30.32         2.12 o                         
 -12   3   7          0.09          0.28         0.35 o                         
 -11   3   7        259.80        257.91         4.55 o                         
 -10   3   7         42.51         41.33         1.53 o                         
  -9   3   7        609.98        590.63         6.08 o                         
  -8   3   7        803.51        795.79         6.76 o                         
  -7   3   7        106.99        102.42         2.53 o                         
  -6   3   7       1411.11       1479.37        11.16 o                         
  -5   3   7         75.98         67.50         2.13 o                         
  -4   3   7       2196.00       2146.05         9.18 o                         
  -3   3   7        697.09        669.22         3.86 o                         
  -2   3   7       1485.82       1430.63         5.27 o                         
  -1   3   7        125.88        128.46         2.77 o                         
   0   3   7          4.85          1.65         1.04 o                         
   1   3   7        128.90        134.14         2.46 o                         
   2   3   7        119.57        123.75         2.80 o                         
   3   3   7         18.81         21.49         1.44 o                         
   4   3   7        452.61        433.54         6.71 o                         
   5   3   7          0.96          0.61         0.69 o                         
   6   3   7          3.19          1.07         0.93 o                         
   7   3   7         54.25         54.88         3.59 o                         
   8   3   7         23.88         22.79         2.45 o                         
   9   3   7        338.40        332.70         8.92 o                         
 -15   4   7          0.04         -0.88         0.91 o                         
 -14   4   7         47.43         52.02         2.79 o                         
 -13   4   7         52.03         48.13         2.83 o                         
 -12   4   7        188.98        192.91         4.43 o                         
 -11   4   7        354.55        359.81         5.18 o                         
 -10   4   7        632.21        652.33         6.99 o                         
  -9   4   7         57.54         60.31         1.88 o                         
  -8   4   7        104.18        100.87         2.50 o                         
  -7   4   7         69.19         72.60         2.37 o                         
  -6   4   7       1008.77       1013.86        14.08 o                         
  -5   4   7        204.71        205.08         2.72 o                         
  -4   4   7         10.41         10.15         0.70 o                         
  -3   4   7       1248.95       1232.79         7.83 o                         
  -2   4   7       2962.24       2872.61        24.09 o                         
  -1   4   7        256.91        249.78         5.90 o                         
   0   4   7          0.68          1.19         0.76 o                         
   1   4   7          5.88          4.40         0.96 o                         
   2   4   7        971.35        990.84         8.54 o                         
   3   4   7         34.77         33.36         2.35 o                         
   4   4   7        356.91        349.49         5.81 o                         
   5   4   7        399.04        411.65         7.44 o                         
   6   4   7        786.57        778.05        11.39 o                         
   7   4   7         66.70         76.83         4.65 o                         
   8   4   7        127.14        126.43         5.33 o                         
 -15   5   7        235.96        246.49         6.58 o                         
 -14   5   7         42.48         38.83         2.26 o                         
 -13   5   7        148.78        139.01         4.71 o                         
 -12   5   7          5.83          5.65         1.24 o                         
 -11   5   7         40.50         41.88         2.17 o                         
 -10   5   7         17.24         14.33         1.55 o                         
  -9   5   7         77.71         69.78         1.91 o                         
  -8   5   7         91.27         92.50         2.07 o                         
  -7   5   7          9.65         11.54         1.18 o                         
  -6   5   7         84.74         83.10         2.34 o                         
  -5   5   7        417.85        404.70         4.19 o                         
  -4   5   7          0.07          1.87         0.55 o                         
  -3   5   7         61.85         63.78         2.42 o                         
  -2   5   7        258.12        261.37         4.62 o                         
  -1   5   7         10.74         10.95         1.52 o                         
   0   5   7         37.73         43.89         2.82 o                         
   1   5   7         29.89         29.35         2.16 o                         
   2   5   7          0.09         -0.05         0.91 o                         
   3   5   7         18.43         17.89         2.05 o                         
   4   5   7        936.95        940.64        13.87 o                         
   5   5   7        591.48        582.28         9.99 o                         
   6   5   7          2.51          4.52         1.97 o                         
   7   5   7         77.60         83.43         5.12 o                         
 -15   6   7         98.32        100.75         4.33 o                         
 -14   6   7         76.91         77.45         3.77 o                         
 -13   6   7         25.07         29.35         2.94 o                         
 -12   6   7        157.23        153.85         5.37 o                         
 -11   6   7        563.15        553.92         9.46 o                         
 -10   6   7        231.95        228.36         4.85 o                         
  -9   6   7        123.38        127.78         2.95 o                         
  -8   6   7         41.72         47.34         1.75 o                         
  -7   6   7        101.44        101.43         2.50 o                         
  -6   6   7        116.39        102.89         2.83 o                         
  -5   6   7        705.56        713.35         7.70 o                         
  -4   6   7        165.84        167.56         3.39 o                         
  -3   6   7          0.07          0.01         0.37 o                         
  -2   6   7        209.29        203.91         3.60 o                         
  -1   6   7          0.41         -0.27         0.63 o                         
   0   6   7        203.83        198.55         5.13 o                         
   1   6   7         48.14         55.28         3.62 o                         
   2   6   7         40.79         42.03         2.85 o                         
   3   6   7        111.41        111.65         6.43 o                         
   4   6   7        158.18        160.59         8.04 o                         
   5   6   7         53.16         54.00         4.15 o                         
   6   6   7        145.62        158.46         6.01 o                         
 -15   7   7         30.96         25.32         3.54 o                         
 -14   7   7         52.66         51.16         3.18 o                         
 -13   7   7          0.00         -0.53         0.75 o                         
 -12   7   7          0.47          0.49         0.90 o                         
 -11   7   7         96.06        105.03         3.75 o                         
 -10   7   7       2004.55       2064.75        42.00 o                         
  -9   7   7         21.21          0.80         1.95 o                         
  -8   7   7         70.59         74.38         2.64 o                         
  -7   7   7         18.71         20.89         1.60 o                         
  -6   7   7        426.77        416.87         7.09 o                         
  -5   7   7          2.76          0.51         0.63 o                         
  -4   7   7         47.64         46.75         2.29 o                         
  -3   7   7        137.70        144.32         2.88 o                         
  -2   7   7        425.60        423.63         5.48 o                         
  -1   7   7        642.13        649.64         7.48 o                         
   0   7   7        250.40        251.66         7.38 o                         
   1   7   7         36.89         40.10         3.37 o                         
   2   7   7        561.13        534.88        12.98 o                         
   3   7   7        388.02        361.55         9.71 o                         
   4   7   7          4.07          5.32         2.09 o                         
   5   7   7          1.20         -0.52         1.33 o                         
 -15   8   7          9.65         13.56         4.29 o                         
 -14   8   7          0.68          2.40         1.51 o                         
 -13   8   7        224.39        235.42         5.89 o                         
 -12   8   7        418.23        417.05        17.05 o                         
 -11   8   7        341.40        338.32         8.23 o                         
 -10   8   7         14.16         13.14         2.18 o                         
  -9   8   7        147.59        146.41         4.42 o                         
  -8   8   7        237.79        231.69         6.48 o                         
  -7   8   7       1006.82       1011.46        13.68 o                         
  -6   8   7         35.17         35.39         2.93 o                         
  -5   8   7         94.28         98.72         3.47 o                         
  -4   8   7          3.59          5.33         1.25 o                         
  -3   8   7        405.45        407.90         7.83 o                         
  -2   8   7          0.84          1.06         0.91 o                         
  -1   8   7         76.67         70.75         4.36 o                         
   0   8   7        781.67        810.70        12.86 o                         
   1   8   7        211.21        213.33         8.31 o                         
   2   8   7        295.84        303.52         7.62 o                         
   3   8   7         96.91         99.34         6.61 o                         
   4   8   7         22.41         26.71         3.21 o                         
 -14   9   7        358.68        365.31        10.71 o                         
 -13   9   7         12.82         14.20         2.13 o                         
 -12   9   7         60.93         64.83         5.29 o                         
 -11   9   7          1.35         -0.45         1.09 o                         
 -10   9   7          1.30          0.74         0.69 o                         
  -9   9   7        597.46        617.13        10.96 o                         
  -8   9   7          0.13         -0.56         0.56 o                         
  -7   9   7       1095.88       1081.96        12.31 o                         
  -6   9   7         35.58         27.85         3.02 o                         
  -5   9   7        110.72        117.42         4.60 o                         
  -4   9   7          2.89          1.44         0.99 o                         
  -3   9   7        625.17        628.93        11.67 o                         
  -2   9   7        134.12        132.71         5.02 o                         
  -1   9   7        415.24        400.15         9.10 o                         
   0   9   7         35.28         36.31         3.36 o                         
   1   9   7        222.43        214.31         9.73 o                         
   2   9   7         42.22         40.99         4.91 o                         
 -13  10   7         40.28         45.84         6.25 o                         
 -12  10   7         23.39         26.47         3.51 o                         
 -11  10   7        100.26        108.55         5.72 o                         
 -10  10   7         13.05         14.07         2.90 o                         
  -9  10   7        118.16        124.43         5.23 o                         
  -8  10   7         41.48         42.49         3.41 o                         
  -7  10   7          7.52          6.24         1.60 o                         
  -6  10   7         29.99         37.75         3.03 o                         
  -5  10   7        243.11        250.95         8.22 o                         
  -4  10   7        290.94        281.20         8.71 o                         
  -3  10   7         55.94         59.12         3.37 o                         
  -2  10   7         18.10         14.61         2.77 o                         
  -1  10   7        126.78        130.04         6.21 o                         
   0  10   7        131.81        119.65         5.42 o                         
   1  10   7          4.69          6.38         2.40 o                         
 -12  11   7        283.29        283.79        13.87 o                         
 -11  11   7          5.24          3.48         1.96 o                         
 -10  11   7         59.24         60.81         4.74 o                         
  -9  11   7        355.00        340.23        15.21 o                         
  -8  11   7          2.29          1.14         1.62 o                         
  -7  11   7          0.40          1.28         1.58 o                         
  -6  11   7          0.88          3.92         1.69 o                         
  -5  11   7          0.00          1.25         1.54 o                         
  -4  11   7        104.88        102.67         6.40 o                         
  -3  11   7        503.20        526.29        14.77 o                         
  -2  11   7         72.59         74.55         5.95 o                         
  -1  11   7         83.55         76.44         6.15 o                         
  -7  12   7        213.74        195.04        13.25 o                         
  -6  12   7         23.03         27.45         4.27 o                         
  -5  12   7         76.40         72.79         6.08 o                         
  -4  12   7          7.90          7.52         2.13 o                         
   3 -16   8        225.57        215.56        12.28 o                         
   4 -16   8          1.89          8.39         2.65 o                         
   5 -16   8         43.54         40.72         4.41 o                         
   0 -15   8         72.93         67.97        17.49 o                         
   1 -15   8          0.26          3.44         1.44 o                         
   2 -15   8         57.46         57.92         2.91 o                         
   3 -15   8         75.63         76.75         3.03 o                         
   4 -15   8        106.51         99.12         3.55 o                         
   5 -15   8         70.55         66.09         3.01 o                         
   6 -15   8          8.05          6.76         1.40 o                         
   7 -15   8         19.39         17.14         2.90 o                         
   8 -15   8         44.49         43.90         3.70 o                         
  -3 -14   8         17.14         19.25         6.28 o                         
  -2 -14   8        138.34        144.92         7.73 o                         
  -1 -14   8         60.79         61.20         3.38 o                         
   0 -14   8         18.60         21.29         2.03 o                         
   1 -14   8        466.74        472.45         8.93 o                         
   2 -14   8          6.64          8.68         1.48 o                         
   3 -14   8         72.68         71.09         2.55 o                         
   4 -14   8        180.11        181.49         4.33 o                         
   5 -14   8        136.62        128.52         3.14 o                         
   6 -14   8         13.71         16.99         1.95 o                         
   7 -14   8         62.06         59.53         2.51 o                         
   8 -14   8          5.12          3.24         1.16 o                         
   9 -14   8          0.14         -0.41         1.04 o                         
  10 -14   8        286.08        289.21         8.04 o                         
  -4 -13   8        134.10        139.29         6.31 o                         
  -3 -13   8         16.05         25.69         3.21 o                         
  -2 -13   8        102.06        104.25         4.03 o                         
  -1 -13   8          2.09          4.40         1.19 o                         
   0 -13   8          5.52         10.10         1.83 o                         
   1 -13   8         73.71         71.23         2.65 o                         
   2 -13   8        241.37        242.26         4.95 o                         
   3 -13   8         16.47         17.70         1.55 o                         
   4 -13   8        204.54        209.13         4.01 o                         
   5 -13   8        612.34        609.66         7.02 o                         
   6 -13   8         77.24         75.10         2.32 o                         
   7 -13   8         84.15         82.81         3.25 o                         
   8 -13   8         20.39         15.78         2.02 o                         
   9 -13   8        160.05        154.54         5.45 o                         
  10 -13   8          0.06         -0.32         1.02 o                         
  11 -13   8          3.06          2.68         1.52 o                         
  -6 -12   8         35.54         37.41         6.23 o                         
  -5 -12   8          1.37          0.72         1.26 o                         
  -4 -12   8        379.61        359.99         9.05 o                         
  -3 -12   8         37.08         38.09         3.36 o
[truncated: 348,870 more chars]
