# Supplementary material for: The missing representatives of the hydrated sodium orthophosphate phases: Na3(PO4)(H2O)7 and Na3(PO4)(H2O)6
Source: Acta Crystallogr E Crystallogr Commun. 2025 Nov 11;81(Pt 12):1119–25. doi: 10.1107/S2056989025009843 (PMC12810264; doi:10.1107/S2056989025009843)
Supplement: Supplementary file 3 [file e-81-01119-Na3PO4H2O7sup3.hkl]

data_Na3PO4H2O7                                                                 
_shelx_title ' sad_a.res in Pca2(1)'                                            
_shelx_refln_list_code          4                                               
_shelx_F_calc_maximum      155.50                                               
_exptl_crystal_F_000       600.00                                               
_reflns_d_resolution_high  0.5473                                               
                                                                                
loop_                                                                           
 _space_group_symop_operation_xyz                                               
 'x, y, z'                                                                      
 '-x, -y, z+1/2'                                                                
 'x+1/2, -y, z'                                                                 
 '-x+1/2, y, z+1/2'                                                             
                                                                                
_cell_length_a    12.3169                                                       
_cell_length_b     6.5324                                                       
_cell_length_c    12.6602                                                       
_cell_angle_alpha  90.000                                                       
_cell_angle_beta   90.000                                                       
_cell_angle_gamma  90.000                                                       
                                                                                
_shelx_F_squared_multiplier     1.000                                           
                                                                                
loop_                                                                           
 _refln_index_h                                                                 
 _refln_index_k                                                                 
 _refln_index_l                                                                 
 _refln_F_squared_calc                                                          
 _refln_F_squared_meas                                                          
 _refln_F_squared_sigma                                                         
 _refln_observed_status                                                         
   0   0 -22         59.01         62.67        11.24 o                         
   2   0 -22        121.92        149.29        16.48 o                         
   4   0 -22        351.60        387.46        23.72 o                         
   6   0 -22        180.57        183.99        19.97 o                         
   0   1 -22         12.98         35.21        10.24 o                         
   1   1 -22        255.53        248.10        11.28 o                         
   2   1 -22         70.16         53.24         6.75 o                         
   3   1 -22        146.13        141.57        15.48 o                         
   4   1 -22         38.74         41.19        16.35 o                         
   5   1 -22        147.17        146.79        12.05 o                         
   6   1 -22         32.38         37.77         9.24 o                         
   0   2 -22         32.17         36.95        10.49 o                         
   1   2 -22          1.71          8.82         6.09 o                         
   2   2 -22         55.42         64.93         8.47 o                         
   3   2 -22        131.10        130.34         9.65 o                         
   4   2 -22         69.50         78.99         7.79 o                         
   5   2 -22         93.29        111.56        12.36 o                         
   0   3 -22         50.02         36.70        11.49 o                         
   1   3 -22        225.28        221.71        14.30 o                         
   2   3 -22         38.78         45.97         7.92 o                         
   3   3 -22         75.50         69.43         9.34 o                         
   2   0 -21         36.21         37.84         6.96 o                         
   4   0 -21        106.85        121.85        14.73 o                         
   6   0 -21          6.83         -2.50         7.99 o                         
   8   0 -21         38.12         49.94        12.48 o                         
   1   1 -21         35.76         34.77         7.96 o                         
   2   1 -21         57.31         51.28        11.85 o                         
   3   1 -21         37.06         30.49         5.61 o                         
   4   1 -21          2.50         10.91         8.24 o                         
   5   1 -21         45.58         49.07         7.94 o                         
   6   1 -21          6.14         10.36         6.18 o                         
   7   1 -21         52.10         62.65         9.00 o                         
   8   1 -21          7.47          6.12         7.37 o                         
   9   1 -21        145.23        160.60        32.71 o                         
   1   2 -21         48.81         61.20         8.29 o                         
   2   2 -21          9.10         16.87         5.12 o                         
   3   2 -21         62.99         63.92         6.77 o                         
   4   2 -21         92.30        101.39         8.17 o                         
   5   2 -21         27.71         25.83         5.63 o                         
   6   2 -21         51.98         55.37         8.55 o                         
   7   2 -21         67.08         72.01         9.35 o                         
   8   2 -21         68.81         61.42        13.23 o                         
   1   3 -21         57.85         58.03         8.71 o                         
   2   3 -21        112.77        122.04        10.98 o                         
   3   3 -21         63.37         78.86         9.18 o                         
   4   3 -21         47.90         50.80         8.24 o                         
   5   3 -21         11.06          6.40         6.49 o                         
   6   3 -21         54.99         71.90         9.59 o                         
   7   3 -21         37.64         47.94        12.48 o                         
   1   4 -21        138.41        149.34        12.27 o                         
   2   4 -21         25.65         22.92         7.15 o                         
   3   4 -21          6.07          0.45         6.17 o                         
   4   4 -21         21.12         24.20         7.46 o                         
   5   4 -21        112.55        132.25        18.59 o                         
   0   0 -20        867.37        887.29        37.45 o                         
   2   0 -20        361.06        372.05        15.23 o                         
   4   0 -20         20.56          5.24         8.99 o                         
   6   0 -20        429.86        443.64        25.47 o                         
   8   0 -20        254.27        236.43        19.97 o                         
  10   0 -20        156.16        146.04        17.48 o                         
   0   1 -20          6.24          8.07         5.38 o                         
   1   1 -20        411.48        419.22        15.84 o                         
   2   1 -20         44.65         43.00         5.66 o                         
   3   1 -20         47.86         47.92         6.01 o                         
   4   1 -20         75.38         76.14         6.80 o                         
   5   1 -20        187.34        188.78        13.24 o                         
   6   1 -20         55.34         44.75        10.24 o                         
   7   1 -20        206.20        213.35        27.47 o                         
   8   1 -20         30.62         33.47         7.59 o                         
   9   1 -20        475.39        489.76        19.95 o                         
  10   1 -20         15.52         15.80         7.04 o                         
  11   1 -20         10.80         20.72        10.74 o                         
   0   2 -20        358.22        394.96        22.97 o                         
   1   2 -20        103.31        103.69         8.08 o                         
   2   2 -20        182.57        196.75         9.87 o                         
   3   2 -20         16.91         20.89         5.12 o                         
   4   2 -20        243.98        264.08        11.00 o                         
   5   2 -20         96.21        101.03         8.01 o                         
   6   2 -20        248.12        259.29        12.17 o                         
   7   2 -20         42.71         38.32         8.03 o                         
   8   2 -20        298.25        319.78        34.96 o                         
   9   2 -20         11.08         12.73         9.49 o                         
  10   2 -20        158.13        149.79        17.98 o                         
   0   3 -20         27.36         16.98         8.99 o                         
   1   3 -20          4.55         17.36         6.35 o                         
   2   3 -20         23.99         30.24         6.38 o                         
   3   3 -20         46.35         53.12        10.05 o                         
   4   3 -20        189.19        217.91        16.98 o                         
   5   3 -20         25.17         36.15        14.98 o                         
   6   3 -20         40.61         40.72         8.61 o                         
   7   3 -20         25.82         24.40         7.04 o                         
   8   3 -20         33.62         30.46        10.99 o                         
   9   3 -20        101.01        112.11        15.73 o                         
   0   4 -20        361.91        380.97        24.72 o                         
   1   4 -20         14.78         24.57         7.06 o                         
   2   4 -20        684.21        727.03        24.81 o                         
   3   4 -20         52.70         44.19         9.61 o                         
   4   4 -20        680.83        678.82        24.01 o                         
   5   4 -20         70.48         68.57         9.44 o                         
   6   4 -20        508.32        581.22        30.21 o                         
   7   4 -20         36.01         33.00         7.57 o                         
   8   4 -20        196.02        205.31        14.09 o                         
   0   5 -20          3.75          4.74         9.24 o                         
   1   5 -20         50.51         71.07         9.53 o                         
   2   5 -20         75.95         69.73        11.49 o                         
   3   5 -20        186.41        187.18        15.86 o                         
   4   5 -20         48.60         33.94         8.07 o                         
   5   5 -20        172.14        160.57        13.15 o                         
   6   5 -20         31.69         30.25         8.29 o                         
   2   0 -19        131.92        123.19         9.62 o                         
   4   0 -19         31.37         37.45         9.74 o                         
   6   0 -19        301.10        327.56        21.22 o                         
   8   0 -19         24.51         46.94        11.24 o                         
  10   0 -19        108.91        121.60        15.73 o                         
  12   0 -19        183.23        189.74        19.23 o                         
   1   1 -19        237.71        238.80         9.15 o                         
   2   1 -19         21.88         27.46         4.40 o                         
   3   1 -19         87.32         95.75         7.13 o                         
   4   1 -19          5.70          9.47         4.54 o                         
   5   1 -19         80.94         95.00         7.24 o                         
   6   1 -19         66.85         69.94        12.11 o                         
   7   1 -19        103.08        114.83        14.34 o                         
   8   1 -19         24.31         19.08         6.78 o                         
   9   1 -19         85.05         78.33         9.44 o                         
  10   1 -19         70.84         75.52        17.73 o                         
  11   1 -19         56.77         49.77        10.36 o                         
  12   1 -19         78.65         63.42        13.73 o                         
   1   2 -19         59.96         57.45         8.59 o                         
   2   2 -19          4.50          7.32         5.39 o                         
   3   2 -19          6.27          2.21         5.23 o                         
   4   2 -19        168.54        165.91         9.35 o                         
   5   2 -19         14.92         10.35         4.68 o                         
   6   2 -19         37.04         35.03         5.71 o                         
   7   2 -19        119.29        135.12        11.03 o                         
   8   2 -19         46.62         46.97         8.12 o                         
   9   2 -19         10.14         17.73         9.74 o                         
  10   2 -19        174.63        178.75        18.48 o                         
  11   2 -19          8.98         13.98        10.49 o                         
  12   2 -19        147.81        152.87        21.35 o                         
   1   3 -19         95.82         91.13         9.44 o                         
   2   3 -19         84.46         88.51         9.33 o                         
   3   3 -19         16.29         17.55         4.79 o                         
   4   3 -19         80.74         90.93         7.55 o                         
   5   3 -19         21.24         24.03         6.60 o                         
   6   3 -19         21.26         22.10         6.70 o                         
   7   3 -19          3.28         -6.66         9.61 o                         
   8   3 -19         46.71         28.78        10.74 o                         
   9   3 -19        155.47        149.04        17.48 o                         
  10   3 -19          2.69         -8.49         8.49 o                         
  11   3 -19         36.39         27.71         8.00 o                         
   1   4 -19        160.27        168.64        12.26 o                         
   2   4 -19          1.81         -5.37         5.37 o                         
   3   4 -19         11.87         11.76         6.43 o                         
   4   4 -19        201.42        212.72        29.59 o                         
   5   4 -19         49.14         62.06         8.74 o                         
   6   4 -19         22.74         21.40         7.06 o                         
   7   4 -19         49.69         62.87         9.00 o                         
   8   4 -19         18.76         26.11         6.62 o                         
   9   4 -19         19.72         23.26         7.50 o                         
  10   4 -19         36.29         38.80        17.85 o                         
   1   5 -19         35.82         33.09         7.68 o                         
   2   5 -19         42.61         56.40         8.74 o                         
   3   5 -19          3.25          5.40         6.07 o                         
   4   5 -19        101.83         97.57        10.59 o                         
   5   5 -19         25.29         22.97         7.42 o                         
   6   5 -19         21.19          7.58         6.78 o                         
   7   5 -19         27.83         31.97         8.03 o                         
   8   5 -19         37.28         35.62         6.63 o                         
   1   6 -19         72.41         88.05        10.38 o                         
   2   6 -19         27.66         24.09         7.59 o                         
   3   6 -19        157.90        176.82        13.33 o                         
   4   6 -19         24.86         27.22         7.77 o                         
   5   6 -19         93.23         97.00        10.33 o                         
   0   0 -18        611.39        612.43        27.72 o                         
   2   0 -18       1917.47       2047.74        55.06 o                         
   4   0 -18        781.65        792.87        25.09 o                         
   6   0 -18        472.41        510.81        26.47 o                         
   8   0 -18        490.83        556.00        28.46 o                         
  10   0 -18        996.05       1063.57        44.94 o                         
  12   0 -18        210.06        219.45        20.47 o                         
  14   0 -18        210.81        207.96        20.97 o                         
   0   1 -18         15.66         19.09         5.38 o                         
   1   1 -18        511.61        528.76        13.19 o                         
   2   1 -18         31.62         34.39         4.26 o                         
   3   1 -18        405.44        407.79        10.85 o                         
   4   1 -18        267.43        267.44        12.49 o                         
   5   1 -18        231.56        233.35        11.67 o                         
   6   1 -18         53.38         49.34         5.61 o                         
   7   1 -18        364.95        346.30        15.62 o                         
   8   1 -18         11.54         17.74         6.35 o                         
   9   1 -18        261.77        278.43        20.97 o                         
  10   1 -18          5.44         15.45         6.80 o                         
  11   1 -18        517.76        517.05        20.39 o                         
  12   1 -18         12.60         -1.75         9.49 o                         
  13   1 -18        128.71        120.04         9.38 o                         
   0   2 -18        400.25        404.90        18.98 o                         
   1   2 -18        430.33        432.77        12.58 o                         
   2   2 -18        189.52        190.55         9.14 o                         
   3   2 -18         19.30         22.42         4.80 o                         
   4   2 -18        359.06        356.95        13.96 o                         
   5   2 -18          6.76          0.70         4.06 o                         
   6   2 -18         19.68         20.81         4.92 o                         
   7   2 -18        126.24        122.04         8.30 o                         
   8   2 -18        557.41        603.89        21.27 o                         
   9   2 -18        218.95        238.17        14.36 o                         
  10   2 -18        141.25        180.00        18.23 o                         
  11   2 -18         42.54         67.91        12.98 o                         
  12   2 -18        129.90        107.90        11.11 o                         
  13   2 -18          4.43         -5.01         5.01 o                         
   0   3 -18        396.08        433.91        23.97 o                         
   1   3 -18        680.05        660.79        17.53 o                         
   2   3 -18         22.29         25.65         4.94 o                         
   3   3 -18        134.99        134.58         8.31 o                         
   4   3 -18         18.30         26.17         5.28 o                         
   5   3 -18        284.82        283.46        11.24 o                         
   6   3 -18         54.26         62.32         7.82 o                         
   7   3 -18        628.12        647.24        44.43 o                         
   8   3 -18         67.14         50.40         7.86 o                         
   9   3 -18        261.20        277.38        20.72 o                         
  10   3 -18         26.00         10.74         8.99 o                         
  11   3 -18        162.57        168.06        13.06 o                         
  12   3 -18         35.72         39.35         8.56 o                         
   0   4 -18         53.16         42.20        10.74 o                         
   1   4 -18        110.50        110.17         9.96 o                         
   2   4 -18        231.45        234.46        13.33 o                         
   3   4 -18         13.32         15.49         6.07 o                         
   4   4 -18         68.41         76.27         9.00 o                         
   5   4 -18          6.62          6.24         5.65 o                         
   6   4 -18        201.40        206.56        13.03 o                         
   7   4 -18         44.39         48.02         7.86 o                         
   8   4 -18        278.58        271.39        14.48 o                         
   9   4 -18        144.40        150.10        11.73 o                         
  10   4 -18         90.68         83.10         9.02 o                         
  11   4 -18         25.14         41.46         8.29 o                         
   0   5 -18         11.83          8.49         8.99 o                         
   1   5 -18        373.27        360.15        16.60 o                         
   2   5 -18         29.46         34.63        17.23 o                         
   3   5 -18         76.42         79.00         9.35 o                         
   4   5 -18         10.29         17.21         6.70 o                         
   5   5 -18        279.76        289.67        14.83 o                         
   6   5 -18         60.20         68.21         9.24 o                         
   7   5 -18        347.77        359.09        16.50 o                         
   8   5 -18          0.37         -2.09         5.03 o                         
   9   5 -18        102.60         99.85         8.72 o                         
  10   5 -18         30.42         25.84         6.38 o                         
   0   6 -18         86.54         92.63        14.23 o                         
   1   6 -18        165.77        200.20        13.77 o                         
   2   6 -18         49.55         40.69         8.12 o                         
   3   6 -18          7.67         -3.83         5.79 o                         
   4   6 -18        132.66        139.78        11.92 o                         
   5   6 -18         20.10         15.83         7.62 o                         
   6   6 -18        119.39        126.54         9.51 o                         
   7   6 -18         25.28         25.69         6.20 o                         
   8   6 -18        213.56        204.33        13.45 o                         
   0   7 -18         51.65         51.19        12.73 o                         
   1   7 -18         29.91          8.76         6.86 o                         
   2   7 -18          4.58          1.09         6.62 o                         
   3   7 -18         14.25         16.70         7.23 o                         
   4   7 -18         39.55         40.55         8.91 o                         
   2   0 -17        187.09        183.63        10.40 o                         
   4   0 -17        571.38        616.42        18.93 o                         
   6   0 -17         51.17         48.69        10.24 o                         
   8   0 -17        128.92        119.85        14.48 o                         
  10   0 -17          6.02          4.24         7.49 o                         
  12   0 -17        105.03        130.31        15.98 o                         
  14   0 -17         88.48         61.42        13.48 o                         
   1   1 -17        470.09        504.28        17.15 o                         
   2   1 -17         20.58         29.23         3.90 o                         
   3   1 -17         57.18         60.14         4.87 o                         
   4   1 -17         17.51         15.79         5.96 o                         
   5   1 -17        211.05        233.44         9.33 o                         
   6   1 -17          9.21          5.60         4.04 o                         
   7   1 -17        102.32         87.76         7.18 o                         
   8   1 -17        131.95        140.64        10.94 o                         
   9   1 -17        331.85        332.18        15.54 o                         
  10   1 -17        222.29        224.97        12.98 o                         
  11   1 -17         87.23         93.63        12.86 o                         
  12   1 -17         44.84         47.19        11.24 o                         
  13   1 -17        140.44        137.20         9.70 o                         
  14   1 -17         68.06         63.72         7.50 o                         
  15   1 -17         35.94         28.86         7.68 o                         
   1   2 -17         22.89         27.29         3.83 o                         
   2   2 -17        244.20        246.47         8.13 o                         
   3   2 -17         27.20         31.68         4.96 o                         
   4   2 -17        108.03        109.12         7.42 o                         
   5   2 -17         66.78         64.50         9.08 o                         
   6   2 -17         95.40         96.24         7.17 o                         
   7   2 -17         81.34         78.75         6.71 o                         
   8   2 -17         64.37         65.70         6.34 o                         
   9   2 -17          5.41         -2.51         5.51 o                         
  10   2 -17         20.25         -3.25         8.74 o                         
  11   2 -17         43.72         56.43        11.74 o                         
  12   2 -17        271.05        280.85        15.16 o                         
  13   2 -17         85.85         86.11         8.00 o                         
  14   2 -17         21.95         16.22         5.55 o                         
   1   3 -17        112.18        108.09         7.20 o                         
   2   3 -17          6.30          7.67         3.96 o                         
   3   3 -17        129.35        125.66         7.92 o                         
   4   3 -17         22.26         25.13         8.92 o                         
   5   3 -17         62.97         62.67         6.77 o                         
   6   3 -17        195.84        207.29        11.73 o                         
   7   3 -17         71.11         75.37         8.43 o                         
   8   3 -17        166.07        172.97        11.23 o                         
   9   3 -17         66.64         64.59         8.03 o                         
  10   3 -17         33.24         37.20        10.49 o                         
  11   3 -17          8.22         12.23         7.49 o                         
  12   3 -17         60.87         61.98        13.73 o                         
  13   3 -17         16.12         13.07         7.69 o                         
  14   3 -17          3.17         19.15         7.23 o                         
   1   4 -17         69.33         61.32         7.94 o                         
   2   4 -17        204.13        190.60        12.17 o                         
   3   4 -17         34.70         33.67         7.12 o                         
   4   4 -17         59.63         68.04         8.29 o                         
   5   4 -17          9.79          8.19         5.74 o                         
   6   4 -17          4.61          9.02         6.00 o                         
   7   4 -17          3.83          1.54         5.91 o                         
   8   4 -17         39.63         37.73         7.23 o                         
   9   4 -17         17.45         16.92         6.33 o                         
  10   4 -17        101.54        101.82         8.39 o                         
  11   4 -17         86.58        101.78        10.55 o                         
  12   4 -17         16.60         11.34         6.53 o                         
  13   4 -17          2.18          1.62         6.62 o                         
   1   5 -17          8.10          7.46         5.64 o                         
   2   5 -17         28.47         31.36         7.04 o                         
   3   5 -17         40.75         38.90        10.99 o                         
   4   5 -17         59.16         60.71         8.28 o                         
   5   5 -17         11.57         14.18         6.44 o                         
   6   5 -17         75.62         73.25         9.27 o                         
   7   5 -17         59.29         55.35         8.74 o                         
   8   5 -17         22.91         21.69         5.69 o                         
   9   5 -17         16.16         17.98         8.36 o                         
  10   5 -17         89.34         80.58         7.90 o                         
  11   5 -17         41.94         49.70         7.10 o                         
   1   6 -17         41.81         36.57         7.99 o                         
   2   6 -17          3.04          4.35         7.37 o                         
   3   6 -17         24.90         28.72         7.15 o                         
   4   6 -17          4.12          5.97        10.86 o                         
   5   6 -17         38.72         43.06        20.47 o                         
   6   6 -17          5.03          0.15         9.86 o                         
   7   6 -17         47.54         45.70         6.76 o                         
   8   6 -17          0.96          8.31         5.49 o                         
   9   6 -17        102.99        113.18         8.76 o                         
  10   6 -17         12.31         15.13         6.67 o                         
   1   7 -17         28.84         12.97        14.23 o                         
   2   7 -17         19.92         27.52         7.68 o                         
   3   7 -17         20.98          7.16         8.61 o                         
   4   7 -17        106.40        111.01        11.46 o                         
   5   7 -17         63.61         42.56         8.38 o                         
   6   7 -17        136.69        121.66        11.80 o                         
   7   7 -17        117.57        116.50        11.80 o                         
   1   8 -17         69.37         70.32        10.33 o                         
   0   0 -16       1937.69       2035.00        67.42 o                         
   2   0 -16        768.13        821.55        22.93 o                         
   4   0 -16         38.15         45.81         6.04 o                         
   6   0 -16        550.01        565.36        18.69 o                         
   8   0 -16        385.62        377.73        22.22 o                         
  10   0 -16        682.76        694.06        32.46 o                         
  12   0 -16         39.23         37.45        10.49 o                         
  14   0 -16        367.42        366.02        24.72 o                         
  16   0 -16        121.89        126.07        15.48 o                         
   0   1 -16         67.90         73.95         7.06 o                         
   1   1 -16       1356.81       1406.45        24.99 o                         
   2   1 -16        159.30        160.89         6.46 o                         
   3   1 -16       1119.35       1144.90        21.42 o                         
   4   1 -16          2.45          5.92         2.88 o                         
   5   1 -16        368.55        357.33        15.90 o                         
   6   1 -16        242.12        250.35        12.29 o                         
   7   1 -16        949.47        978.04        22.53 o                         
   8   1 -16          3.75          7.24         5.30 o                         
   9   1 -16        621.99        625.98        21.62 o                         
  10   1 -16         10.10          8.15         5.64 o                         
  11   1 -16        499.43        498.58        19.24 o                         
  12   1 -16         36.41         42.45        10.74 o                         
  13   1 -16        380.55        405.60        14.50 o                         
  14   1 -16         23.11         24.00         5.52 o                         
  15   1 -16         73.43         75.77         9.23 o                         
  16   1 -16          0.91         14.73         6.88 o                         
   0   2 -16       1033.15       1046.86        28.22 o                         
   1   2 -16         49.57         51.10         4.30 o                         
   2   2 -16         23.35         17.40         3.29 o                         
   3   2 -16         23.08         28.95         4.56 o                         
   4   2 -16        218.43        215.79         9.07 o                         
   5   2 -16         48.86         39.86         5.04 o                         
   6   2 -16         44.46         43.01         5.27 o                         
   7   2 -16        165.44        176.29         8.80 o                         
   8   2 -16        357.34        348.82        12.06 o                         
   9   2 -16         12.85         16.36         4.58 o                         
  10   2 -16        105.54         91.39        13.48 o                         
  11   2 -16        283.72        312.08        21.72 o                         
  12   2 -16        110.31        105.41        11.36 o                         
  13   2 -16         23.78         18.09         5.52 o                         
  14   2 -16        104.39         87.27         9.33 o                         
  15   2 -16         78.00         71.73         8.52 o                         
   0   3 -16        199.59        188.49        21.10 o                         
   1   3 -16        183.26        186.36         7.35 o                         
   2   3 -16        322.75        308.88        10.79 o                         
   3   3 -16        854.91        891.84        20.70 o                         
   4   3 -16        191.07        184.72         8.79 o                         
   5   3 -16        345.27        323.66        11.45 o                         
   6   3 -16        120.91        129.72         7.97 o                         
   7   3 -16        353.48        333.90        14.56 o                         
   8   3 -16        196.36        201.66        11.36 o                         
   9   3 -16        318.49        312.75        19.85 o                         
  10   3 -16         62.24         69.89         8.03 o                         
  11   3 -16        265.76        254.81        14.27 o                         
  12   3 -16        111.79        104.49        27.83 o                         
  13   3 -16        266.53        263.66        14.65 o                         
  14   3 -16         12.88         26.79        16.73 o                         
  15   3 -16         74.28         76.88        14.48 o                         
   0   4 -16         32.38         35.46         9.24 o                         
   1   4 -16        119.24        108.34         9.53 o                         
   2   4 -16        365.38        348.27        14.92 o                         
   3   4 -16         64.38         67.51         8.02 o                         
   4   4 -16        314.91        324.38        14.86 o                         
   5   4 -16        227.35        237.62        12.80 o                         
   6   4 -16        718.44        746.01        37.83 o                         
   7   4 -16          3.29          7.98         5.56 o                         
   8   4 -16          0.64         -4.37         5.37 o                         
   9   4 -16         31.08         32.89         6.53 o                         
  10   4 -16        298.30        286.20        11.64 o                         
  11   4 -16        173.84        193.65        11.02 o                         
  12   4 -16         38.57         26.81         7.25 o                         
  13   4 -16         25.84         36.91        19.23 o                         
  14   4 -16         47.21         41.15         8.21 o                         
   0   5 -16        154.59        160.52        15.98 o                         
   1   5 -16        127.90        129.64        10.50 o                         
   2   5 -16          7.43          1.12         5.30 o                         
   3   5 -16        843.68        885.57        26.75 o                         
   4   5 -16        227.61        225.00        12.79 o                         
   5   5 -16        389.00        376.76        16.24 o                         
   6   5 -16         43.64         32.04         7.14 o                         
   7   5 -16        241.50        224.25        12.79 o                         
   8   5 -16        275.75        302.87        12.09 o                         
   9   5 -16        308.17        346.19        21.45 o                         
  10   5 -16         25.37         19.76         5.49 o                         
  11   5 -16         83.91         88.02         7.82 o                         
  12   5 -16         84.16         88.08         8.17 o                         
  13   5 -16        109.10        115.64        11.35 o                         
   0   6 -16        211.55        176.25        17.73 o                         
   1   6 -16         29.84         23.87         6.80 o                         
   2   6 -16         80.55         86.36        13.98 o                         
   3   6 -16        168.59        158.44        12.01 o                         
   4   6 -16        260.02        247.64        13.94 o                         
   5   6 -16         90.03        102.96        10.15 o                         
   6   6 -16        129.03        128.32         9.03 o                         
   7   6 -16         29.12         26.90         6.28 o                         
   8   6 -16         39.90         41.46         7.71 o                         
   9   6 -16         48.92         52.58         6.98 o                         
  10   6 -16         61.11         66.33         8.44 o                         
  11   6 -16          1.89         -0.13         5.02 o                         
   0   7 -16         19.69         16.23         9.74 o                         
   1   7 -16        239.15        247.15        15.11 o                         
   2   7 -16         37.38         28.97        10.49 o                         
   3   7 -16        140.93        132.65        11.47 o                         
   4   7 -16         36.42         43.76         8.03 o                         
   5   7 -16         43.79         35.97         6.07 o                         
   6   7 -16         24.38         26.79         5.71 o                         
   7   7 -16        185.55        184.24        19.12 o                         
   8   7 -16        145.05        133.83         9.39 o                         
   9   7 -16        271.76        280.29        12.44 o                         
   0   8 -16        235.37        217.95        20.97 o                         
   1   8 -16         64.92         39.90        10.61 o                         
   2   8 -16        195.40        212.00        30.46 o                         
   3   8 -16          0.87          1.90         6.58 o                         
   4   8 -16         59.92         45.56         8.65 o                         
   5   8 -16         29.25         32.94         7.89 o                         
   2   0 -15         54.18         48.42         6.37 o                         
   4   0 -15         84.59         86.22         7.04 o                         
   6   0 -15        473.50        483.94        15.89 o                         
   8   0 -15        213.59        183.25        15.48 o                         
  10   0 -15        413.77        384.22        22.72 o                         
  12   0 -15        105.88        108.11        13.98 o                         
  14   0 -15         80.14         83.65        13.23 o                         
  16   0 -15        176.49        193.48        18.98 o                         
   1   1 -15        141.08        142.85         5.85 o                         
   2   1 -15          0.35          1.18         2.56 o                         
   3   1 -15        122.74        118.00         5.50 o                         
   4   1 -15         69.28         63.32         4.33 o                         
   5   1 -15         48.17         48.83         4.12 o                         
   6   1 -15         11.65         14.04         3.71 o                         
   7   1 -15        145.77        132.69         7.41 o                         
   8   1 -15         50.03         53.74         5.99 o                         
   9   1 -15        130.14        137.84        10.33 o                         
  10   1 -15         22.52         30.81         6.27 o                         
  11   1 -15        191.19        196.14        11.74 o                         
  12   1 -15          1.34         -0.87         5.12 o                         
  13   1 -15        105.03        116.25         8.38 o                         
  14   1 -15         36.33         36.09         6.19 o                         
  15   1 -15        161.85        159.09        12.18 o                         
  16   1 -15         31.20         34.70         8.86 o                         
   1   2 -15        267.19        271.22         9.59 o                         
   2   2 -15         41.75         38.12         3.63 o                         
   3   2 -15         21.41         26.78         3.29 o                         
   4   2 -15        248.79        261.27        14.27 o                         
   5   2 -15        142.59        126.14         8.13 o                         
   6   2 -15        156.44        167.24         8.04 o                         
   7   2 -15         51.57         59.64         5.71 o                         
   8   2 -15        140.67        142.33         8.10 o                         
   9   2 -15         85.10         76.79         6.51 o                         
  10   2 -15        162.38        141.80        15.48 o                         
  11   2 -15        125.05        134.06        14.98 o                         
  12   2 -15          0.02         -6.49         6.49 o                         
  13   2 -15         89.86         77.35        10.05 o                         
  14   2 -15         60.27         54.85         6.67 o                         
  15   2 -15         23.18         25.96         6.82 o                         
  16   2 -15        126.48        117.56        11.85 o                         
   1   3 -15        130.29        119.75         5.75 o                         
   2   3 -15        137.40        130.20         7.10 o                         
   3   3 -15         12.85         16.76         4.02 o                         
   4   3 -15        434.17        443.40        13.01 o                         
   5   3 -15         42.20         40.89         5.08 o                         
   6   3 -15         10.00          8.89         4.07 o                         
   7   3 -15        288.42        299.30        22.60 o                         
   8   3 -15         23.16         25.00         5.62 o                         
   9   3 -15         87.78         91.69         8.63 o                         
  10   3 -15        109.41        123.23         9.41 o                         
  11   3 -15        194.48        191.49        10.02 o                         
  12   3 -15         38.66         45.92         7.78 o                         
  13   3 -15        226.05        236.40        10.95 o                         
  14   3 -15        152.51        166.12        12.36 o                         
  15   3 -15         33.16         28.65         7.31 o                         
  16   3 -15         60.54         59.43         8.73 o                         
   1   4 -15        232.49        215.96        11.56 o                         
   2   4 -15         74.86         61.85         7.42 o                         
   3   4 -15         54.63         68.53         7.59 o                         
   4   4 -15        127.72        133.06         9.89 o                         
   5   4 -15         39.45         35.83         6.36 o                         
   6   4 -15         71.19         52.33         7.06 o                         
   7   4 -15        196.40        191.11        14.98 o                         
   8   4 -15        236.80        250.53        12.62 o                         
   9   4 -15         11.34         12.36         5.72 o                         
  10   4 -15         15.32         10.70         4.89 o                         
  11   4 -15         21.97         23.45         5.42 o                         
  12   4 -15        121.03        126.60         8.78 o                         
  13   4 -15          5.76          5.24         5.79 o                         
  14   4 -15         86.81         87.89        10.14 o                         
  15   4 -15         36.42         41.76         8.10 o                         
   1   5 -15        115.38         86.14        22.22 o                         
   2   5 -15        515.25        504.90        18.63 o                         
   3   5 -15          7.82          4.85         5.74 o                         
   4   5 -15         49.64         51.44         7.31 o                         
   5   5 -15         18.01         17.05         4.39 o                         
   6   5 -15        146.90        164.29        13.65 o                         
   7   5 -15         32.94         33.32         7.38 o                         
   8   5 -15         57.57         55.85         6.98 o                         
   9   5 -15         22.33         26.10         5.47 o                         
  10   5 -15         41.50         38.02         6.06 o                         
  11   5 -15         15.00         14.34         5.39 o                         
  12   5 -15        132.87        140.75         9.40 o                         
  13   5 -15        103.98         90.94         8.11 o                         
  14   5 -15        149.82        143.04        11.89 o                         
   1   6 -15         59.73         51.14        10.61 o                         
   2   6 -15         28.63         27.12         6.78 o                         
   3   6 -15        147.75        145.04        11.03 o                         
   4   6 -15        146.93        155.83        14.36 o                         
   5   6 -15          5.60          0.69         5.54 o                         
   6   6 -15         25.64         28.04         5.56 o                         
   7   6 -15        221.28        206.31        10.55 o                         
   8   6 -15          6.23          6.07         4.74 o                         
   9   6 -15          4.29          6.47         5.04 o                         
  10   6 -15         83.64         83.48         7.78 o                         
  11   6 -15         16.04         17.30         9.61 o                         
  12   6 -15         75.90         72.93         7.53 o                         
   1   7 -15         33.26         26.16         7.50 o                         
   2   7 -15        230.46        246.12        13.77 o                         
   3   7 -15          8.67         10.23        10.61 o                         
   4   7 -15         31.13         33.20         7.15 o                         
   5   7 -15         53.55         50.47         6.61 o                         
   6   7 -15          3.25         -2.59         4.84 o                         
   7   7 -15         20.92         18.10         5.62 o                         
   8   7 -15         75.28         86.87         7.90 o                         
   9   7 -15         37.31         42.03         6.56 o                         
  10   7 -15         57.70         64.94         7.48 o                         
   1   8 -15         13.64          6.30         6.96 o                         
   2   8 -15         32.05         26.21        14.98 o                         
   3   8 -15         37.16         48.65         8.65 o                         
   4   8 -15          3.35          0.70         6.00 o                         
   5   8 -15          0.15         -4.68         6.17 o                         
   6   8 -15         45.69         46.34         8.35 o                         
   7   8 -15         75.60         77.08         9.51 o                         
   1   9 -15          7.68          1.62        10.11 o                         
   0   0 -14          1.69          3.75         4.74 o                         
   2   0 -14       1160.98       1208.53        30.01 o                         
   4   0 -14        420.89        419.61        14.17 o                         
   6   0 -14       1273.36       1255.22        32.69 o                         
   8   0 -14        401.42        372.76        20.97 o                         
  10   0 -14        184.26        180.50        15.48 o                         
  12   0 -14        784.55        796.18        35.21 o                         
  14   0 -14        104.69        101.37        13.73 o                         
  16   0 -14          3.49          7.99         8.74 o                         
   0   1 -14        809.48        842.17        22.14 o                         
   1   1 -14        320.38        341.32         8.38 o                         
   2   1 -14        123.41        121.72         5.23 o                         
   3   1 -14        636.12        641.61        13.30 o                         
   4   1 -14         36.15         33.49         4.65 o                         
   5   1 -14        776.48        761.48        16.79 o                         
   6   1 -14         54.43         50.30         4.81 o                         
   7   1 -14         88.20         76.55         5.75 o                         
   8   1 -14        141.93        133.23         7.16 o                         
   9   1 -14        356.78        351.77        14.74 o                         
  10   1 -14         17.09         11.68         5.99 o                         
  11   1 -14        569.08        563.56        19.51 o                         
  12   1 -14          3.90          3.46         4.44 o                         
  13   1 -14        171.94        166.88         9.66 o                         
  14   1 -14          2.00          3.87         4.57 o                         
  15   1 -14        258.25        261.63        14.50 o                         
  16   1 -14         30.84         30.73         7.14 o                         
  17   1 -14         52.84         65.96         8.91 o                         
   0   2 -14        289.39        296.58        12.23 o                         
   1   2 -14         83.63         90.75         4.82 o                         
   2   2 -14        792.80        782.40        18.63 o                         
   3   2 -14        377.50        379.84         9.34 o                         
   4   2 -14        367.90        366.75        10.08 o                         
   5   2 -14        970.68       1016.07        22.10 o                         
   6   2 -14        188.66        182.04         9.31 o                         
   7   2 -14         96.40         90.66         6.25 o                         
   8   2 -14        841.89        851.98        19.92 o                         
   9   2 -14         28.41         34.41         4.81 o                         
  10   2 -14        100.21        103.97         8.21 o                         
  11   2 -14         90.09         88.14        12.48 o                         
  12   2 -14        802.70        785.88        25.60 o                         
  13   2 -14          2.13         -0.97         4.34 o                         
  14   2 -14        148.32        125.36         8.66 o                         
  15   2 -14         26.66         22.88         5.57 o                         
  16   2 -14        236.53        255.16        21.22 o                         
  17   2 -14          5.61         -5.99         9.24 o                         
   0   3 -14        627.32        600.92        18.07 o                         
   1   3 -14        185.44        187.39         6.43 o                         
   2   3 -14         56.82         54.05         4.03 o                         
   3   3 -14        317.81        313.46        10.36 o                         
   4   3 -14        435.72        421.47        12.38 o                         
   5   3 -14        133.17        121.18         8.19 o                         
   6   3 -14        164.28        168.79         7.91 o                         
   7   3 -14        103.73        102.54         8.55 o                         
   8   3 -14         14.01         12.23         5.87 o                         
   9   3 -14        338.34        304.35        13.66 o                         
  10   3 -14         62.25         56.50         7.15 o                         
  11   3 -14         48.70         49.09         5.82 o                         
  12   3 -14        150.29        130.24        10.75 o                         
  13   3 -14        100.82         93.56         7.44 o                         
  14   3 -14         22.48         17.87         6.78 o                         
  15   3 -14        307.13        293.24        15.50 o                         
  16   3 -14         25.87         22.39         7.39 o                         
   0   4 -14       1492.38       1463.77        53.68 o                         
   1   4 -14          8.49          6.06         4.73 o                         
   2   4 -14       1842.68       1840.74        46.08 o                         
   3   4 -14         81.16         81.10         7.57 o                         
   4   4 -14        694.20        697.74        21.18 o                         
   5   4 -14        148.77        150.44        10.06 o                         
   6   4 -14       1422.11       1478.73        37.78 o                         
   7   4 -14         27.53         30.05         6.07 o                         
   8   4 -14       1559.08       1630.39        33.24 o                         
   9   4 -14          5.42          9.16         3.57 o                         
  10   4 -14        370.20        356.37        12.71 o                         
  11   4 -14         20.64         12.67         4.96 o                         
  12   4 -14        115.37        121.36         8.33 o                         
  13   4 -14          9.40         21.30         6.01 o                         
  14   4 -14        254.50        247.61        13.66 o                         
  15   4 -14         69.43         73.89         8.78 o                         
  16   4 -14        166.36        187.30        13.19 o                         
   0   5 -14         89.68         86.89        11.98 o                         
   1   5 -14        506.17        476.25        17.74 o                         
   2   5 -14        708.53        682.63        22.07 o                         
   3   5 -14        160.36        143.67        10.33 o                         
   4   5 -14         66.01         59.42         5.94 o                         
   5   5 -14        300.55        318.66        10.88 o                         
   6   5 -14         65.63         62.98         5.72 o                         
   7   5 -14        506.02        494.14        14.46 o                         
   8   5 -14        150.90        156.63         7.68 o                         
   9   5 -14        249.92        245.52        10.84 o                         
  10   5 -14         22.40         25.15         5.32 o                         
  11   5 -14         54.23         64.66         6.68 o                         
  12   5 -14         38.05         34.21         5.88 o                         
  13   5 -14         98.84        107.05         8.30 o                         
  14   5 -14         30.72         42.90         6.65 o                         
  15   5 -14        216.44        226.20        14.90 o                         
   0   6 -14        388.53        325.57        21.47 o                         
   1   6 -14         74.57         66.08        13.73 o                         
   2   6 -14        343.53        334.81        14.86 o                         
   3   6 -14        294.04        277.22        18.10 o                         
   4   6 -14        495.53        494.65        18.36 o                         
   5   6 -14          0.49         -1.94         4.07 o                         
   6   6 -14        387.97        380.32        13.21 o                         
   7   6 -14         19.60         22.77         5.34 o                         
   8   6 -14        440.32        432.80        14.17 o                         
   9   6 -14         52.80         55.20         6.69 o                         
  10   6 -14        181.23        185.98        10.12 o                         
  11   6 -14         10.98          2.58         5.05 o                         
  12   6 -14        262.88        263.20        11.63 o                         
  13   6 -14         43.78         33.97         5.12 o                         
   0   7 -14          1.86          2.00         8.49 o                         
   1   7 -14        272.76        258.54        13.86 o                         
   2   7 -14          5.84          5.09         9.86 o                         
   3   7 -14        272.69        265.84        28.21 o                         
   4   7 -14        123.06        128.32         8.54 o                         
   5   7 -14        268.95        259.06        21.03 o                         
   6   7 -14        162.65        158.48         9.41 o                         
   7   7 -14        239.04        239.13        11.31 o                         
   8   7 -14         67.09         59.99         6.69 o                         
   9   7 -14         88.47         95.07         8.21 o                         
  10   7 -14        134.67        134.36         7.78 o                         
  11   7 -14        174.51        167.86        11.14 o                         
   0   8 -14        119.12        121.10        16.23 o                         
   1   8 -14         16.44          6.43         7.87 o                         
   2   8 -14        325.56        316.72        15.96 o                         
   3   8 -14         95.62        100.60        10.05 o                         
   4   8 -14        460.18        472.27        39.08 o                         
   5   8 -14         24.79         26.62         7.04 o                         
   6   8 -14        207.74        185.23        21.10 o                         
   7   8 -14         32.13         28.20         7.68 o                         
   8   8 -14         35.00         44.16         8.10 o                         
   9   8 -14         53.61         62.95         9.31 o                         
   0   9 -14        471.38        470.86        28.96 o                         
   1   9 -14        154.20        153.26        22.85 o                         
   2   9 -14          6.38          6.68         5.17 o                         
   3   9 -14        293.86        312.94        15.53 o                         
   4   9 -14        135.95        144.06        12.36 o                         
   5   9 -14        104.58        114.33        11.11 o                         
   2   0 -13        536.80        511.04        15.52 o                         
   4   0 -13        330.11        341.35        11.62 o                         
   6   0 -13        182.24        181.24        10.49 o                         
   8   0 -13        249.99        251.41        16.23 o                         
  10   0 -13        326.03        323.07        19.23 o                         
  12   0 -13        160.40        162.77        15.48 o                         
  14   0 -13         69.48         76.15        12.73 o                         
  16   0 -13        197.83        201.47        17.73 o                         
  18   0 -13          5.99         -8.74         8.74 o                         
   1   1 -13        407.94        407.25        12.07 o                         
   2   1 -13         24.54         24.00         2.85 o                         
   3   1 -13         15.77         10.95         2.49 o                         
   4   1 -13         67.72         69.03         4.04 o                         
   5   1 -13         16.48         18.61         3.31 o                         
   6   1 -13        263.90        254.84         7.22 o                         
   7   1 -13        148.32        138.96         8.81 o                         
   8   1 -13         56.47         54.98         4.81 o                         
   9   1 -13        105.96        110.73         7.27 o                         
  10   1 -13         46.98         35.04         6.09 o                         
  11   1 -13        113.50        105.41        16.73 o                         
  12   1 -13         40.63         38.73         6.89 o                         
  13   1 -13         11.83          8.38         4.98 o                         
  14   1 -13        194.14        192.35         9.56 o                         
  15   1 -13         39.27         34.62         7.99 o                         
  16   1 -13        135.90        132.69        11.03 o                         
  17   1 -13         99.81         96.47         9.89 o                         
  18   1 -13         14.55         11.61         7.06 o                         
   1   2 -13        117.96        118.06         4.79 o                         
   2   2 -13        413.23        416.08        15.42 o                         
   3   2 -13         20.03         18.87         2.88 o                         
   4   2 -13        308.89        311.97         7.85 o                         
   5   2 -13        244.76        258.79         8.73 o                         
   6   2 -13        246.95        231.28         8.53 o                         
   7   2 -13         70.64         69.19         5.41 o                         
   8   2 -13        134.72        146.68         9.27 o                         
   9   2 -13         24.75         28.12         4.39 o                         
  10   2 -13         39.73         40.84         5.75 o                         
  11   2 -13        434.54        436.47        17.02 o                         
  12   2 -13        195.60        199.51        15.36 o                         
  13   2 -13         34.40         27.49         5.12 o                         
  14   2 -13        198.46        195.36        16.39 o                         
  15   2 -13         70.88         73.29         7.02 o                         
  16   2 -13         24.50         27.96         7.06 o                         
  17   2 -13         16.36         14.23        10.49 o                         
  18   2 -13        119.92        116.10        15.48 o                         
   1   3 -13         34.87         39.58         3.32 o                         
   2   3 -13        121.15        112.45         5.07 o                         
   3   3 -13        306.30        298.38         9.64 o                         
   4   3 -13         10.29          8.75         5.82 o                         
   5   3 -13         45.56         34.56         4.37 o                         
   6   3 -13        230.69        235.97         9.37 o                         
   7   3 -13        110.12        102.50         9.74 o                         
   8   3 -13        158.08        177.13         9.59 o                         
   9   3 -13        169.78        165.40        16.85 o                         
  10   3 -13        114.94        117.11         6.81 o                         
  11   3 -13         34.33         33.58         4.97 o                         
  12   3 -13        224.00        211.43         9.53 o                         
  13   3 -13        131.86        128.33         8.37 o                         
  14   3 -13         30.76         32.86         5.81 o                         
  15   3 -13         56.93         59.73         8.49 o                         
  16   3 -13        188.87        194.22        15.73 o                         
  17   3 -13          1.34          5.24         8.99 o                         
   1   4 -13        113.39        105.00         8.30 o                         
   2   4 -13        222.64        200.22        15.98 o                         
   3   4 -13         48.66         55.93         6.53 o                         
   4   4 -13         27.71         24.04         5.03 o                         
   5   4 -13        187.70        193.36        10.33 o                         
   6   4 -13         42.88         33.48         5.83 o                         
   7   4 -13         48.32         47.18         6.44 o                         
   8   4 -13        312.97        321.44        10.84 o                         
   9   4 -13        186.16        198.21         8.57 o                         
  10   4 -13         68.50         66.31         5.34 o                         
  11   4 -13        213.18        214.80        10.39 o                         
  12   4 -13        109.64        111.71         7.68 o                         
  13   4 -13          0.08          0.14         4.20 o                         
  14   4 -13        151.65        154.78        11.46 o                         
  15   4 -13         84.50         84.13         9.24 o                         
  16   4 -13         53.59         53.02         7.86 o                         
   1   5 -13         16.95         15.98         7.24 o                         
   2   5 -13        154.49        150.97        16.60 o                         
   3   5 -13        136.15        122.21         9.35 o                         
   4   5 -13        342.03        328.86        14.84 o                         
   5   5 -13         33.05         33.15         4.52 o                         
   6   5 -13        125.63        121.01         7.17 o                         
   7   5 -13        112.32        115.78         7.74 o                         
   8   5 -13         89.24         81.48         5.68 o                         
   9   5 -13         25.26         17.50         3.86 o                         
  10   5 -13         22.11         15.98         4.76 o                         
  11   5 -13         33.68         38.39         9.99 o                         
  12   5 -13          5.22          4.08         4.49 o                         
  13   5 -13         68.85         71.67         6.99 o                         
  14   5 -13         44.58         49.01         6.38 o                         
  15   5 -13         41.96         29.43        10.86 o                         
   1   6 -13        198.23        184.49        11.03 o                         
   2   6 -13        183.91        173.80        18.35 o                         
   3   6 -13         28.68         32.62         6.74 o                         
   4   6 -13          9.21          8.13         5.29 o                         
   5   6 -13          2.67         -2.89         3.70 o                         
   6   6 -13        126.87        116.20         7.92 o                         
   7   6 -13        137.73        131.95         7.64 o                         
   8   6 -13        182.33        191.74        10.13 o                         
   9   6 -13        257.56        270.26        11.31 o                         
  10   6 -13         49.99         50.98         6.19 o                         
  11   6 -13          6.16          7.41         4.90 o                         
  12   6 -13        129.84        120.61         7.39 o                         
  13   6 -13         73.81         73.44         6.17 o                         
  14   6 -13        151.54        129.70        10.32 o                         
   1   7 -13         62.71         59.28         7.94 o                         
   2   7 -13         96.26         87.82         7.58 o                         
   3   7 -13         75.87         82.08         8.83 o                         
   4   7 -13        133.51        145.54         8.62 o                         
   5   7 -13         85.81         88.04         7.23 o                         
   6   7 -13        107.72        127.43        13.49 o                         
   7   7 -13          4.28          3.00         4.33 o                         
   8   7 -13         63.82         71.25        10.85 o                         
   9   7 -13         49.93         50.87         6.27 o                         
  10   7 -13         48.46         47.57         5.29 o                         
  11   7 -13        140.72        144.13         7.94 o                         
  12   7 -13         41.00         31.27         5.90 o                         
  13   7 -13         44.47         42.30         7.64 o                         
   1   8 -13        134.47        133.14         9.14 o                         
   2   8 -13        128.55        125.73        17.47 o                         
   3   8 -13         43.77         57.18        25.34 o                         
   4   8 -13         17.06         21.38         8.36 o                         
   5   8 -13         29.82         31.08         7.04 o                         
   6   8 -13         53.81         65.86         8.74 o                         
   7   8 -13          9.25         12.58         6.29 o                         
   8   8 -13        128.90        134.46        11.56 o                         
   9   8 -13         35.56         42.41         6.40 o                         
  10   8 -13          3.44          7.81         6.50 o                         
   1   9 -13         21.91         12.24         8.18 o                         
   2   9 -13          0.25          3.49         4.55 o                         
   3   9 -13         34.07         44.26         8.14 o                         
   4   9 -13         36.54         35.67         8.49 o                         
   5   9 -13         30.21         28.48         7.46 o                         
   6   9 -13        173.92        192.57        13.61 o                         
   7   9 -13         59.42         50.50         9.06 o                         
   0   0 -12       5140.07       5171.24       155.03 o                         
   2   0 -12       2192.16       2250.81        53.93 o                         
   4   0 -12       2149.52       2170.13        49.60 o                         
   6   0 -12       1418.84       1441.79        34.65 o                         
   8   0 -12       1036.85       1014.68        26.19 o                         
  10   0 -12        631.42        655.85        28.46 o                         
  12   0 -12        123.76        112.69         9.26 o                         
  14   0 -12        442.49        413.93        23.72 o                         
  16   0 -12         63.58         47.94        10.49 o                         
  18   0 -12         59.97         91.88        13.98 o                         
   0   1 -12        688.57        705.17        33.21 o                         
   1   1 -12        429.82        406.81         8.89 o                         
   2   1 -12       1332.31       1347.21        22.81 o                         
   3   1 -12       1156.95       1131.72        19.53 o                         
   4   1 -12         40.95         42.80         3.10 o                         
   5   1 -12        294.88        297.13         7.61 o                         
   6   1 -12        622.88        618.96        12.37 o                         
   7   1 -12       1024.28        984.77        22.86 o                         
   8   1 -12        128.03        119.02         6.06 o                         
   9   1 -12        471.75        468.89        12.42 o                         
  10   1 -12        222.82        223.59         9.79 o                         
  11   1 -12         12.68          8.47         4.85 o                         
  12   1 -12        203.35        202.95        11.20 o                         
  13   1 -12        324.69        333.97        11.63 o                         
  14   1 -12         82.13         71.15         6.62 o                         
  15   1 -12        256.12        266.07        20.72 o                         
  16   1 -12         22.72         24.22         6.44 o                         
  17   1 -12        151.57        153.50        11.64 o                         
  18   1 -12         17.60         28.58         8.61 o                         
  19   1 -12         13.06         -0.56         6.44 o                         
   0   2 -12        642.29        602.32        16.67 o                         
   1   2 -12        121.77        118.67         4.53 o                         
   2   2 -12        310.95        311.20         7.71 o                         
   3   2 -12        299.97        277.10         7.22 o                         
   4   2 -12        865.31        859.29        16.09 o                         
   5   2 -12        188.36        166.48         8.05 o                         
   6   2 -12        446.57        440.71        12.20 o                         
   7   2 -12        122.31        119.67         9.68 o                         
   8   2 -12        338.92        322.53        10.26 o                         
   9   2 -12         98.55         97.50         6.03 o                         
  10   2 -12        508.62        491.44        16.35 o                         
  11   2 -12        108.19        111.51        12.02 o                         
  12   2 -12        330.25        312.95        11.18 o                         
  13   2 -12          7.66          9.23         4.31 o                         
  14   2 -12        439.58        436.28        16.57 o                         
  15   2 -12          9.92         10.88         4.60 o                         
  16   2 -12        111.73        108.49        11.49 o                         
  17   2 -12         77.90         86.89        14.48 o                         
  18   2 -12        120.21         93.38        14.48 o                         
   0   3 -12       1493.11       1460.27        35.90 o                         
   1   3 -12        528.32        506.46        10.82 o                         
   2   3 -12        239.01        215.97         6.31 o                         
   3   3 -12       1277.08       1273.34        23.97 o                         
   4   3 -12         31.85         39.45         4.11 o                         
   5   3 -12        964.70        971.71        21.18 o                         
   6   3 -12         69.82         62.27         4.97 o                         
   7   3 -12        611.40        623.55        22.83 o                         
   8   3 -12        899.52        934.43        25.32 o                         
   9   3 -12        204.99        200.60        21.10 o                         
  10   3 -12         13.36          7.01         3.19 o                         
  11   3 -12        574.18        568.34        17.59 o                         
  12   3 -12        139.88        135.31         7.65 o                         
  13   3 -12        384.56        376.34        10.79 o                         
  14   3 -12         57.00         51.54         5.93 o                         
  15   3 -12         55.36         60.69        13.61 o                         
  16   3 -12         97.19         85.85         9.03 o                         
  17   3 -12        142.88        134.06        16.48 o                         
  18   3 -12         73.14         70.87         9.26 o                         
   0   4 -12         56.57         56.68         8.49 o                         
   1   4 -12        135.59        128.50        13.35 o                         
   2   4 -12        869.48        818.54        24.28 o                         
   3   4 -12         10.21         21.45         5.24 o                         
   4   4 -12       1314.24       1251.58        33.46 o                         
   5   4 -12         74.59         72.19        11.36 o                         
   6   4 -12        159.94        140.83         9.35 o                         
   7   4 -12         82.18         81.37         5.73 o                         
   8   4 -12        166.62        158.34         7.52 o                         
   9   4 -12        145.49        154.50         6.90 o                         
  10   4 -12        450.34        455.88        12.61 o                         
  11   4 -12        152.80        147.49        10.16 o                         
  12   4 -12        412.38        400.33        17.09 o                         
  13   4 -12         43.91         40.95         5.53 o                         
  14   4 -12        435.85        444.31        13.91 o                         
  15   4 -12         51.94         52.08        12.11 o                         
  16   4 -12         53.99         50.32        11.86 o                         
  17   4 -12         75.23         71.59         9.10 o                         
   0   5 -12        136.82        120.85        12.23 o                         
   1   5 -12        703.92        674.89        20.83 o                         
   2   5 -12         72.37         61.04         6.80 o                         
   3   5 -12       1104.08       1097.63        23.64 o                         
   4   5 -12        145.26        151.97         7.09 o                         
   5   5 -12       1142.56       1131.61        24.32 o                         
   6   5 -12         20.81         13.23         3.72 o                         
   7   5 -12        329.26        339.93         9.66 o                         
   8   5 -12        164.58        155.09         7.20 o                         
   9   5 -12        166.23        181.48         7.49 o                         
  10   5 -12         90.00         88.46         5.82 o                         
  11   5 -12        815.66        860.68        21.23 o                         
  12   5 -12        191.02        197.12        12.16 o                         
  13   5 -12        175.25        185.05         9.62 o                         
  14   5 -12        106.04        108.88        16.59 o                         
  15   5 -12         11.72          4.42         4.66 o                         
  16   5 -12         25.32         26.60         6.58 o                         
   0   6 -12        636.67        623.42        29.21 o                         
   1   6 -12         84.76         71.25         7.41 o                         
   2   6 -12        807.87        756.10        23.83 o                         
   3   6 -12        377.60        371.39        15.00 o                         
   4   6 -12        512.92        490.38        18.10 o                         
   5   6 -12        327.65        313.27        23.59 o                         
   6   6 -12        289.54        305.64         9.22 o                         
   7   6 -12         17.90         23.46         4.61 o                         
   8   6 -12        769.73        773.34        23.75 o                         
   9   6 -12         29.58         29.75         7.30 o                         
  10   6 -12        373.29        390.89        13.15 o                         
  11   6 -12        102.40        107.83         7.85 o                         
  12   6 -12        238.65        245.33        10.10 o                         
  13   6 -12         90.08         83.00         6.27 o                         
  14   6 -12        284.62        291.63        14.18 o                         
  15   6 -12        160.94        162.15        10.03 o                         
   0   7 -12        153.36        133.06        14.48 o                         
   1   7 -12        145.74        142.28        10.99 o                         
   2   7 -12        311.08        312.68        15.27 o                         
   3   7 -12         10.13         10.00         4.53 o                         
   4   7 -12         59.81         46.58         5.65 o                         
   5   7 -12        167.24        169.27        13.18 o                         
   6   7 -12        268.18        270.93        11.09 o                         
   7   7 -12         72.42         73.08         6.85 o                         
   8   7 -12         89.93         93.29         6.13 o                         
   9   7 -12        131.05        139.29         7.38 o                         
  10   7 -12        121.83        116.41         7.01 o                         
  11   7 -12        243.64        253.36         9.73 o                         
  12   7 -12         25.59         29.88         6.16 o                         
  13   7 -12         63.12         56.58         9.91 o                         
   0   8 -12       1156.08       1214.85        47.94 o                         
   1   8 -12         99.13         92.59         7.27 o                         
   2   8 -12        786.36        827.57        20.41 o                         
   3   8 -12        229.99        238.84        13.23 o                         
   4   8 -12        248.72        228.82        13.13 o                         
   5   8 -12        140.49        121.20        10.48 o                         
   6   8 -12        614.34        616.34        34.19 o                         
   7   8 -12         29.25         28.49         7.14 o                         
   8   8 -12       1052.13       1075.29        36.26 o                         
   9   8 -12         20.74         19.23         5.53 o                         
  10   8 -12        185.55        188.22        13.46 o                         
  11   8 -12          2.29          0.30         7.24 o                         
   0   9 -12         49.56         53.71        14.86 o                         
   1   9 -12        341.65        362.41        11.16 o                         
   2   9 -12         65.74         61.95         6.82 o                         
   3   9 -12         81.96         76.69         9.44 o                         
   4   9 -12         57.44         67.36         9.03 o                         
   5   9 -12        218.03        202.11        13.08 o                         
   6   9 -12         86.47         87.13        22.35 o                         
   7   9 -12        147.35        158.39        26.59 o                         
   8   9 -12         32.28         26.72        12.23 o                         
   0  10 -12        151.26        166.02        18.48 o                         
   1  10 -12         29.57         25.99         5.72 o                         
   2  10 -12        122.66        134.20         9.10 o                         
   3  10 -12        129.90        122.94        11.90 o                         
   2   0 -11        923.39        952.99        23.48 o                         
   4   0 -11        682.32        699.96        21.72 o                         
   6   0 -11        374.86        376.47        11.69 o                         
   8   0 -11        534.76        523.05        15.32 o                         
  10   0 -11        534.61        499.57        23.72 o                         
  12   0 -11        108.30        101.07        12.61 o                         
  14   0 -11        130.96        119.22         9.77 o                         
  16   0 -11        179.06        174.76        17.23 o                         
  18   0 -11        198.50        156.03        17.23 o                         
   1   1 -11        899.85        898.90        15.94 o                         
   2   1 -11         24.43         25.24         2.58 o                         
   3   1 -11        194.57        198.03         8.18 o                         
   4   1 -11        251.41        232.06         6.18 o                         
   5   1 -11        100.85        101.30         5.82 o                         
   6   1 -11        194.34        187.22         5.55 o                         
   7   1 -11        650.92        619.85        12.91 o                         
   8   1 -11        291.67        284.43         8.78 o                         
   9   1 -11        336.99        319.08         9.64 o                         
  10   1 -11         64.75         57.90         4.08 o                         
  11   1 -11        429.52        458.84        12.53 o                         
  12   1 -11        293.27        282.14         9.15 o                         
  13   1 -11        340.16        331.70        11.32 o                         
  14   1 -11         89.61         91.09         5.97 o                         
  15   1 -11        182.70        187.00        13.24 o                         
  16   1 -11        102.93         99.91         7.68 o                         
  17   1 -11        258.92        267.90        16.07 o                         
  18   1 -11          5.71          0.67         5.56 o                         
  19   1 -11        286.90        309.59        22.97 o                         
   1   2 -11          4.81          2.91         1.90 o                         
   2   2 -11        405.44        396.27        12.09 o                         
   3   2 -11         65.27         62.27         3.45 o                         
   4   2 -11        475.66        445.27        19.17 o                         
   5   2 -11        180.87        174.22         5.35 o                         
   6   2 -11        748.06        741.76        16.95 o                         
   7   2 -11         22.46         21.98         3.41 o                         
   8   2 -11         37.56         35.98         3.23 o                         
   9   2 -11        219.97        214.56         9.01 o                         
  10   2 -11        141.35        139.40         6.31 o                         
  11   2 -11        146.35        142.94         7.35 o                         
  12   2 -11         52.43         56.64         3.63 o                         
  13   2 -11         80.21         78.53         4.86 o                         
  14   2 -11        103.73        109.62         6.49 o                         
  15   2 -11          6.23         11.61         3.93 o                         
  16   2 -11        117.47        112.07         8.16 o                         
  17   2 -11         11.13          7.82         5.10 o                         
  18   2 -11         21.30         14.06         6.53 o                         
  19   2 -11         70.77         64.37        11.08 o                         
   1   3 -11        462.72        452.48         9.60 o                         
   2   3 -11        132.07        128.87         4.59 o                         
   3   3 -11         25.03         22.80         2.54 o                         
   4   3 -11         14.62         13.49         3.11 o                         
   5   3 -11         60.35         53.42         5.83 o                         
   6   3 -11        176.82        185.50        16.35 o                         
   7   3 -11         94.76         87.15         6.88 o                         
   8   3 -11         99.72        105.15         7.57 o                         
   9   3 -11        182.68        182.83        19.97 o                         
  10   3 -11        206.15        192.03         7.16 o                         
  11   3 -11         38.56         37.09         4.10 o                         
  12   3 -11         97.85         93.37         4.99 o                         
  13   3 -11         55.95         53.76         4.76 o                         
  14   3 -11        214.09        231.03        14.63 o                         
  15   3 -11         11.52         10.17         9.74 o                         
  16   3 -11        246.77        249.59        18.23 o                         
  17   3 -11         29.72         27.96        10.49 o                         
  18   3 -11         31.13         27.78         7.18 o                         
   1   4 -11         18.89         16.86         4.74 o                         
   2   4 -11         94.70         93.90         6.96 o                         
   3   4 -11        206.56        211.21         9.62 o                         
   4   4 -11        191.23        195.78         9.35 o                         
   5   4 -11         66.63         58.46         9.49 o                         
   6   4 -11         92.57         94.07        10.74 o                         
   7   4 -11          1.28          2.67         2.85 o                         
   8   4 -11         16.03         16.81         3.57 o                         
   9   4 -11        280.84        295.68         9.77 o                         
  10   4 -11         12.53          8.57         3.39 o                         
  11   4 -11         15.53         11.65         3.49 o                         
  12   4 -11         48.46         45.30         5.44 o                         
  13   4 -11         90.68         99.48         7.21 o                         
  14   4 -11        131.80        137.50         8.16 o                         
  15   4 -11         58.49         65.63         8.25 o                         
  16   4 -11         86.93         85.44         9.26 o                         
  17   4 -11         16.35         15.44         6.18 o                         
  18   4 -11         32.98         31.78         7.96 o                         
   1   5 -11         54.68         57.93         4.47 o                         
   2   5 -11        226.75        222.79         9.91 o                         
   3   5 -11         70.45         71.30         4.99 o                         
   4   5 -11         40.09         38.93         4.00 o                         
   5   5 -11         19.90         23.68         3.57 o                         
   6   5 -11          4.36          7.13         3.23 o                         
   7   5 -11         18.91         22.26         3.51 o                         
   8   5 -11        329.48        337.37         9.66 o                         
   9   5 -11         85.70         90.96         5.62 o                         
  10   5 -11        188.29        198.24         7.55 o                         
  11   5 -11         10.29         11.77         3.63 o                         
  12   5 -11         28.68         32.84         5.40 o                         
  13   5 -11         38.26         38.64         5.56 o                         
  14   5 -11         81.46         82.69         6.04 o                         
  15   5 -11         15.49         15.09         6.86 o                         
  16   5 -11         31.27         35.96        12.23 o                         
  17   5 -11          4.00          4.47        12.73 o                         
   1   6 -11         28.27         31.42        12.98 o                         
   2   6 -11         45.19         54.09         6.62 o                         
   3   6 -11        240.15        238.29        21.22 o                         
   4   6 -11         21.06         26.22         2.91 o                         
   5   6 -11         54.21         55.56         4.48 o                         
   6   6 -11        160.44        158.20         6.70 o                         
   7   6 -11        243.45        250.31         8.26 o                         
   8   6 -11          6.52          4.03         3.25 o                         
   9   6 -11        205.11        203.66         7.93 o                         
  10   6 -11        114.02        115.61         7.82 o                         
  11   6 -11        142.74        154.23         7.99 o                         
  12   6 -11         98.39         96.98         6.35 o                         
  13   6 -11         56.68         44.59         7.21 o                         
  14   6 -11         31.60         37.39         5.93 o                         
  15   6 -11        135.66        134.98         9.15 o                         
  16   6 -11         29.11         21.00         5.90 o                         
   1   7 -11         13.97         13.61         5.30 o                         
   2   7 -11        100.78         86.77         6.32 o                         
   3   7 -11         24.97         28.60         3.79 o                         
   4   7 -11         34.76         44.86         7.39 o                         
   5   7 -11         84.47         71.83         6.42 o                         
   6   7 -11         12.05          9.00         4.13 o                         
   7   7 -11        157.80        156.19         7.06 o                         
   8   7 -11        101.15        110.69         6.34 o                         
   9   7 -11         43.91         45.68         4.85 o                         
  10   7 -11        107.42        123.42         7.04 o                         
  11   7 -11        209.66        218.61         8.61 o                         
  12   7 -11        199.50        217.59        10.16 o                         
  13   7 -11        192.38        196.42        10.29 o                         
  14   7 -11         41.16         40.09         6.38 o                         
   1   8 -11        118.04        119.47         7.72 o                         
   2   8 -11         18.27         16.36         4.59 o                         
   3   8 -11         65.79         67.13         6.24 o                         
   4   8 -11         81.95         81.52         8.81 o                         
   5   8 -11         23.21         24.93         6.50 o                         
   6   8 -11        214.52        236.56        12.83 o                         
   7   8 -11         86.77         87.13        12.23 o                         
   8   8 -11          5.88          2.33         4.43 o                         
   9   8 -11         25.35         27.05         6.02 o                         
  10   8 -11          5.89         -0.62         8.74 o                         
  11   8 -11         12.31         11.08         6.97 o                         
  12   8 -11         52.13         55.11         9.06 o                         
   1   9 -11        141.33        145.05         7.60 o                         
   2   9 -11         13.91         18.41         4.36 o                         
   3   9 -11          4.82          1.80         6.25 o                         
   4   9 -11         87.48         85.69         9.46 o                         
   5   9 -11         23.17         31.06         7.18 o                         
   6   9 -11         59.19         75.47         9.06 o                         
   7   9 -11         26.27         24.02         7.29 o                         
   8   9 -11         90.72         93.63        14.73 o                         
   9   9 -11         12.97          9.24         9.49 o                         
  10   9 -11         38.80         42.70        12.48 o                         
   1  10 -11         83.78         87.03         6.49 o                         
   2  10 -11         45.81         47.89         6.07 o                         
   3  10 -11         23.09         13.60         5.34 o                         
   4  10 -11         31.61         35.55         7.63 o                         
   5  10 -11         41.47         46.34         6.50 o                         
   0   0 -10         10.73          7.99         3.75 o                         
   2   0 -10       2512.89       2479.14        53.76 o                         
   4   0 -10       4482.15       4460.52       113.97 o                         
   6   0 -10       1202.77       1154.24        28.56 o                         
   8   0 -10        374.04        357.41        11.15 o                         
  10   0 -10        628.16        603.19        26.22 o                         
  12   0 -10        977.42       1003.04        22.30 o                         
  14   0 -10        160.65        168.28        13.95 o                         
  16   0 -10        168.70        173.61        29.46 o                         
  18   0 -10         85.30         94.63        13.23 o                         
  20   0 -10        129.79        115.66        12.35 o                         
   0   1 -10        221.73        237.16        18.60 o                         
   1   1 -10        834.34        834.31        14.38 o                         
   2   1 -10        207.84        205.30         7.17 o                         
   3   1 -10       5978.74       6007.28        91.15 o                         
   4   1 -10        372.95        372.38         7.89 o                         
   5   1 -10       2661.46       2615.71        41.31 o                         
   6   1 -10        133.33        132.93         5.22 o                         
   7   1 -10       1572.13       1546.66        25.59 o                         
   8   1 -10        803.38        801.55        19.68 o                         
   9   1 -10        653.79        658.54        19.51 o                         
  10   1 -10        275.25        277.62         7.51 o                         
  11   1 -10        610.36        602.45        11.61 o                         
  12   1 -10         25.93         26.50         3.75 o                         
  13   1 -10       1335.41       1359.33        22.00 o                         
  14   1 -10         51.16         48.74         3.73 o                         
  15   1 -10        336.20        314.28        10.71 o                         
  16   1 -10        102.31        102.83         7.72 o                         
  17   1 -10        145.60        147.98         9.23 o                         
  18   1 -10         13.38         12.55         5.10 o                         
  19   1 -10        375.28        359.10        25.99 o                         
  20   1 -10         17.09         20.75         5.51 o                         
   0   2 -10        489.33        511.99        14.55 o                         
   1   2 -10       1058.57       1039.11        19.61 o                         
   2   2 -10        429.66        402.39         8.36 o                         
   3   2 -10       1132.53       1122.82        19.33 o                         
   4   2 -10        539.87        532.66        10.34 o                         
   5   2 -10         95.95         87.41         3.56 o                         
   6   2 -10        585.26        585.91        18.76 o                         
   7   2 -10        856.99        810.24        26.92 o                         
   8   2 -10         72.63         70.88         3.98 o                         
   9   2 -10        171.00        165.69         6.50 o                         
  10   2 -10        475.37        467.80        17.01 o                         
  11   2 -10         19.24         19.35         2.66 o                         
  12   2 -10        450.33        457.52        11.48 o                         
  13   2 -10        113.05        111.28         4.87 o                         
  14   2 -10        155.46        160.48         6.42 o                         
  15   2 -10         64.51         62.15         5.30 o                         
  16   2 -10        379.61        391.72        13.19 o                         
  17   2 -10         69.64         67.47         6.80 o                         
  18   2 -10        133.07        132.72        15.72 o                         
  19   2 -10         31.48         24.22         5.98 o                         
   0   3 -10        798.75        798.10        20.11 o                         
   1   3 -10       1345.72       1287.66        23.20 o                         
   2   3 -10       1561.82       1505.67        25.20 o                         
   3   3 -10       1158.91       1103.49        19.34 o                         
   4   3 -10        211.41        204.12         7.50 o                         
   5   3 -10        670.42        670.65        24.84 o                         
   6   3 -10        380.85        375.58        12.71 o                         
   7   3 -10        989.37        996.46        25.86 o                         
   8   3 -10        226.05        202.98         7.16 o                         
   9   3 -10        911.67        891.02        17.62 o                         
  10   3 -10         35.00         25.65         2.94 o                         
  11   3 -10        188.91        179.48         5.96 o                         
  12   3 -10        242.10        238.38         7.65 o                         
  13   3 -10        834.94        816.64        13.82 o                         
  14   3 -10        237.83        238.86         7.31 o                         
  15   3 -10        421.44        420.47        13.58 o                         
  16   3 -10         36.60         28.58         6.82 o                         
  17   3 -10        115.02        137.02        11.30 o                         
  18   3 -10         18.57         12.64         5.05 o                         
  19   3 -10        194.39        204.41        11.35 o                         
   0   4 -10       4129.90       3935.42       130.31 o                         
   1   4 -10        233.08        202.29         9.18 o                         
   2   4 -10        458.34        446.22        14.65 o                         
   3   4 -10         87.34         84.36         6.60 o                         
   4   4 -10        383.76        357.94        13.15 o                         
   5   4 -10       1066.77       1030.54        24.26 o                         
   6   4 -10        877.08        894.01        19.50 o                         
   7   4 -10        387.00        374.93        10.69 o                         
   8   4 -10        234.29        229.03         7.31 o                         
   9   4 -10         92.87         84.77         5.10 o                         
  10   4 -10        513.56        518.40        14.57 o                         
  11   4 -10        104.32        110.26         5.56 o                         
  12   4 -10        185.81        180.26        11.10 o                         
  13   4 -10         93.79        100.40         7.04 o                         
  14   4 -10         87.61         89.93         7.00 o                         
  15   4 -10          3.58          1.35         3.92 o                         
  16   4 -10        121.06        114.96        10.20 o                         
  17   4 -10          7.74         11.89         5.93 o                         
  18   4 -10          8.88          6.16         6.37 o                         
   0   5 -10        863.87        874.83        36.57 o                         
   1   5 -10       1038.29       1002.52        17.94 o                         
   2   5 -10        176.45        178.82         6.72 o                         
   3   5 -10       1012.60        983.90        21.49 o                         
   4   5 -10        425.91        412.92        10.81 o                         
   5   5 -10        173.69        162.28         8.07 o                         
   6   5 -10        944.93        963.48        18.36 o                         
   7   5 -10        716.66        748.05        15.22 o                         
   8   5 -10        106.95        107.46         5.75 o                         
   9   5 -10        815.05        846.60        16.87 o                         
  10   5 -10        609.45        621.13        16.35 o                         
  11   5 -10         95.25         90.66         7.83 o                         
  12   5 -10        136.62        136.20         8.18 o                         
  13   5 -10        413.54        406.40        17.95 o                         
  14   5 -10         72.14         78.99         5.84 o                         
  15   5 -10        297.21        302.86        17.90 o                         
  16   5 -10         21.16         25.45         5.36 o                         
  17   5 -10          7.23          2.73         8.86 o                         
   0   6 -10        388.60        402.70        20.22 o                         
   1   6 -10        114.80        110.91         8.30 o                         
   2   6 -10          2.86          4.23         4.32 o                         
   3   6 -10          1.31          1.74         2.40 o                         
   4   6 -10         20.83         19.20         2.92 o                         
   5   6 -10        530.30        537.64        10.39 o                         
   6   6 -10        263.74        263.81         7.92 o                         
   7   6 -10        148.16        140.69         7.28 o                         
   8   6 -10         19.84         16.87         3.57 o                         
   9   6 -10        144.76        140.95         6.77 o                         
  10   6 -10         78.37         74.85         4.83 o                         
  11   6 -10        425.16        427.02        11.51 o                         
  12   6 -10        235.75        238.01         8.99 o                         
  13   6 -10         52.93         60.25         6.40 o                         
  14   6 -10         46.35         41.38         6.11 o                         
  15   6 -10         13.36         14.11         5.36 o                         
  16   6 -10         94.65         87.65         7.75 o                         
   0   7 -10        644.06        662.84        29.46 o                         
   1   7 -10        288.14        276.67        12.53 o                         
   2   7 -10        369.24        373.11        11.72 o                         
   3   7 -10        800.71        812.93        19.23 o                         
   4   7 -10        201.99        195.37        10.06 o                         
   5   7 -10        358.85        350.66        11.43 o                         
   6   7 -10         29.44         30.92         3.82 o                         
   7   7 -10        286.22        293.32         8.98 o                         
   8   7 -10         79.45         85.45         5.78 o                         
   9   7 -10        465.36        479.72        11.82 o                         
  10   7 -10         20.11         19.11         4.40 o                         
  11   7 -10        129.73        123.21        11.26 o                         
  12   7 -10         14.76         15.03         4.87 o                         
  13   7 -10        236.58        255.50        11.33 o                         
  14   7 -10         64.37         56.81         6.95 o                         
  15   7 -10        206.96        219.39        10.95 o                         
   0   8 -10        202.24        214.09        11.16 o                         
   1   8 -10         24.04         24.11         7.33 o                         
   2   8 -10         35.45         31.52         4.81 o                         
   3   8 -10         33.08         36.92         4.80 o                         
   4   8 -10        176.02        164.74         8.50 o                         
   5   8 -10        132.07        130.78        19.34 o                         
   6   8 -10        233.67        249.19        12.73 o                         
   7   8 -10         56.36         58.80         6.49 o                         
   8   8 -10         18.20         13.02         4.83 o                         
   9   8 -10         12.27          9.31         5.21 o                         
  10   8 -10         52.42         58.33         6.22 o                         
  11   8 -10         61.55         72.63        11.35 o                         
  12   8 -10        118.05        128.87         8.51 o                         
  13   8 -10          3.74          7.21         5.23 o                         
   0   9 -10         76.40         83.07         8.39 o                         
   1   9 -10        335.05        348.37        12.39 o                         
   2   9 -10         82.20         80.84         6.38 o                         
   3   9 -10        774.39        799.53        38.33 o                         
   4   9 -10        124.26        136.11        11.03 o                         
   5   9 -10        498.88        527.12        19.75 o                         
   6   9 -10         65.66         65.43         8.63 o                         
   7   9 -10        273.97        302.70        21.10 o                         
   8   9 -10        167.13        201.47        19.48 o                         
   9   9 -10        358.96        322.82        23.72 o                         
  10   9 -10         74.98         81.90        13.98 o                         
   0  10 -10        105.57        110.76        10.06 o                         
   1  10 -10         32.14         33.40         4.75 o                         
   2  10 -10        129.37        129.79         7.52 o                         
   3  10 -10         73.45         71.76         6.40 o                         
   4  10 -10         53.17         48.63         6.53 o                         
   5  10 -10          3.82         -3.08         5.39 o                         
   6  10 -10         60.69         58.40         8.14 o                         
   7  10 -10          0.67         -8.49         8.99 o                         
   2   0  -9         26.92         24.42         3.06 o                         
   4   0  -9       1021.96       1030.10        37.95 o                         
   6   0  -9        288.54        292.80         9.28 o                         
   8   0  -9        672.75        647.81        21.64 o                         
  10   0  -9        270.10        258.20        10.42 o                         
  12   0  -9         23.42         25.28         3.97 o                         
  14   0  -9       1025.47       1068.11        37.24 o                         
  16   0  -9        120.46        119.53         9.96 o                         
  18   0  -9        177.37        156.08        12.02 o                         
  20   0  -9         24.68         15.61         6.18 o                         
   1   1  -9        122.56        123.89         3.82 o                         
   2   1  -9        242.78        238.61         7.14 o                         
   3   1  -9        319.71        304.02         6.87 o                         
   4   1  -9         12.68         11.79         1.79 o                         
   5   1  -9        422.70        401.20         8.35 o                         
   6   1  -9         50.80         46.84         2.46 o                         
   7   1  -9        241.56        227.86         5.26 o                         
   8   1  -9         74.25         68.05         3.70 o                         
   9   1  -9        714.08        700.86        13.71 o                         
  10   1  -9        133.61        133.66         5.05 o                         
  11   1  -9         59.01         64.48         4.11 o                         
  12   1  -9          6.00          6.21         2.51 o                         
  13   1  -9        403.09        394.14         9.24 o                         
  14   1  -9         14.20          9.36         2.87 o                         
  15   1  -9        358.24        365.64         9.60 o                         
  16   1  -9        123.95        126.28         8.21 o                         
  17   1  -9         70.17         70.57         6.65 o                         
  18   1  -9         58.36         62.11         9.67 o                         
  19   1  -9        167.03        171.75         8.72 o                         
  20   1  -9          9.54          9.90         4.45 o                         
   1   2  -9         86.31         84.19         3.36 o                         
   2   2  -9        116.33        115.65         5.04 o                         
   3   2  -9        418.02        422.26         8.47 o                         
   4   2  -9        340.86        336.88         7.71 o                         
   5   2  -9        562.34        546.28         9.99 o                         
   6   2  -9         21.75         22.38         2.42 o                         
   7   2  -9        106.63        106.15         4.54 o                         
   8   2  -9        690.30        686.10        13.16 o                         
   9   2  -9        238.98        234.69         7.53 o                         
  10   2  -9        261.08        253.59         7.25 o                         
  11   2  -9         78.09         77.83         4.09 o                         
  12   2  -9        199.31        203.93         5.69 o                         
  13   2  -9        280.42        289.58         6.98 o                         
  14   2  -9        337.52        331.93         8.65 o                         
  15   2  -9        497.10        514.20        12.64 o                         
  16   2  -9         40.81         42.91         6.52 o                         
  17   2  -9        113.39        116.03         8.08 o                         
  18   2  -9        100.02        100.42         8.12 o                         
  19   2  -9         24.58         29.53         5.72 o                         
  20   2  -9          7.16         14.00         5.33 o                         
   1   3  -9         63.98         62.81         3.17 o                         
   2   3  -9        425.00        425.09         8.75 o                         
   3   3  -9         82.86         86.61         4.14 o                         
   4   3  -9        496.45        504.26        11.20 o                         
   5   3  -9        243.43        240.05         5.58 o                         
   6   3  -9         58.20         58.71         3.84 o                         
   7   3  -9       1251.19       1267.43        26.63 o                         
   8   3  -9        123.80        121.36         4.79 o                         
   9   3  -9        132.07        129.68         4.71 o                         
  10   3  -9        196.03        191.19         5.71 o                         
  11   3  -9        428.60        438.61        10.24 o                         
  12   3  -9        269.86        263.62         6.57 o                         
  13   3  -9        268.96        264.41         9.62 o                         
  14   3  -9          8.81          7.72         2.53 o                         
  15   3  -9        213.83        213.96         9.14 o                         
  16   3  -9          9.35          9.12         5.69 o                         
  17   3  -9        229.82        228.09        11.51 o                         
  18   3  -9         24.57         25.03         5.44 o                         
  19   3  -9         53.07         70.90         7.41 o                         
   1   4  -9        602.32        582.07        17.91 o                         
   2   4  -9        473.69        452.71        20.85 o                         
   3   4  -9          7.99          7.82         3.87 o                         
   4   4  -9         64.60         45.33         5.21 o                         
   5   4  -9         88.53         88.58         4.16 o                         
   6   4  -9        378.25        375.68        12.86 o                         
   7   4  -9         53.24         53.53         3.87 o                         
   8   4  -9          6.86          6.38         2.19 o                         
   9   4  -9          8.61          6.74         2.24 o                         
  10   4  -9         63.00         61.22         4.64 o                         
  11   4  -9        108.34        101.49         6.43 o                         
  12   4  -9        513.08        530.80        11.00 o                         
  13   4  -9          8.33         15.35         3.11 o                         
  14   4  -9        122.87        121.25         6.53 o                         
  15   4  -9         41.17         42.67         4.15 o                         
  16   4  -9        102.56         99.72         6.51 o                         
  17   4  -9         12.29         11.28         4.91 o                         
  18   4  -9        194.46        202.66        10.40 o                         
  19   4  -9          5.29          8.22         5.19 o                         
   1   5  -9        156.97        160.52         4.14 o                         
   2   5  -9        162.81        160.39         5.80 o                         
   3   5  -9         44.30         37.03         3.07 o                         
   4   5  -9        106.77        104.85         5.48 o                         
   5   5  -9         50.29         49.94         4.02 o                         
   6   5  -9        720.19        757.56        14.62 o                         
   7   5  -9        200.22        199.75         7.25 o                         
   8   5  -9        396.24        414.36        10.21 o                         
   9   5  -9        101.69         89.51         5.23 o                         
  10   5  -9         50.78         50.61         4.37 o                         
  11   5  -9         19.85         14.45         3.37 o                         
  12   5  -9        222.38        223.95         8.94 o                         
  13   5  -9          4.36          2.30         3.34 o                         
  14   5  -9        114.27        114.81         7.75 o                         
  15   5  -9          5.21          8.60         4.98 o                         
  16   5  -9        269.70        275.78        11.56 o                         
  17   5  -9         97.05        103.71         8.21 o                         
  18   5  -9         25.57         31.98        11.11 o                         
   1   6  -9        509.66        492.12        12.70 o                         
   2   6  -9         26.26         24.51         3.13 o                         
   3   6  -9         82.73         77.65         4.88 o                         
   4   6  -9         42.98         41.76         2.77 o                         
   5   6  -9         41.54         35.68         2.99 o                         
   6   6  -9         19.09         20.20         3.17 o                         
   7   6  -9         31.57         31.94         3.68 o                         
   8   6  -9         13.91         11.87         2.69 o                         
   9   6  -9         26.00         21.66         4.69 o                         
  10   6  -9         97.09         97.45         5.13 o                         
  11   6  -9        192.29        189.99         7.24 o                         
  12   6  -9         44.89         35.77         4.59 o                         
  13   6  -9         17.56         25.49         5.18 o                         
  14   6  -9         13.69         16.82         5.14 o                         
  15   6  -9          2.51          7.19         4.62 o                         
  16   6  -9         36.66         44.19         6.25 o                         
  17   6  -9         51.32         50.24         6.63 o                         
   1   7  -9         71.84         63.29         6.93 o                         
   2   7  -9         35.23         36.49         3.79 o                         
   3   7  -9         78.57         74.50         4.12 o                         
   4   7  -9        199.56        205.20         6.22 o                         
   5   7  -9         70.97         68.39         3.73 o                         
   6   7  -9        156.20        150.32         6.41 o                         
   7   7  -9          0.22         -2.32         2.32 o                         
   8   7  -9          1.45          1.67         2.53 o                         
   9   7  -9          8.71          9.92         3.01 o                         
  10   7  -9          0.93          3.21         3.37 o                         
  11   7  -9         86.12        100.97         8.44 o                         
  12   7  -9         15.41         16.02         4.87 o                         
  13   7  -9         40.22         48.97         6.09 o                         
  14   7  -9         22.05         20.10         5.40 o                         
  15   7  -9          0.38          0.17         4.65 o                         
   1   8  -9        172.75        180.10         8.37 o                         
   2   8  -9          4.30          7.21         3.93 o                         
   3   8  -9         26.50         28.32         4.10 o                         
   4   8  -9         63.30         64.91         7.39 o                         
   5   8  -9         83.25         82.17         5.57 o                         
   6   8  -9         30.65         26.54         6.43 o                         
   7   8  -9         17.33         12.53         6.82 o                         
   8   8  -9         48.69         51.73         5.89 o                         
   9   8  -9          1.45          1.65         6.85 o                         
  10   8  -9         24.62         29.29         5.12 o                         
  11   8  -9        103.39        111.92         7.96 o                         
  12   8  -9         60.96         72.61         7.54 o                         
  13   8  -9          1.86          1.50         5.18 o                         
  14   8  -9          8.46         -0.02         6.94 o                         
   1   9  -9         25.37         31.62         4.49 o                         
   2   9  -9         18.71         20.67         5.48 o                         
   3   9  -9         58.69         68.01         6.27 o                         
   4   9  -9         28.22         25.49         5.35 o                         
   5   9  -9         35.95         33.65         7.04 o                         
   6   9  -9         23.52         30.46         6.89 o                         
   7   9  -9         66.09         88.64        13.98 o                         
   8   9  -9         71.17         88.14        13.98 o                         
   9   9  -9          3.59          4.24         9.49 o                         
  10   9  -9        217.51        221.95        19.48 o                         
  11   9  -9         18.97         19.48        10.24 o                         
   1  10  -9         32.69         37.92         5.03 o                         
   2  10  -9         53.10         53.99         5.47 o                         
   3  10  -9         40.96         31.76         4.85 o                         
   4  10  -9          1.99          4.54         4.25 o                         
   5  10  -9         28.79         35.03         7.87 o                         
   6  10  -9         18.86         19.27         6.62 o                         
   7  10  -9         24.48          8.74        10.24 o                         
   8  10  -9         56.94         39.45        12.73 o                         
   0   0  -8       1214.60       1305.99        42.45 o                         
   2   0  -8       5322.05       5470.58       114.48 o                         
   4   0  -8        308.55        273.91         8.61 o                         
   6   0  -8       2692.35       2692.03        58.39 o                         
   8   0  -8       5214.74       5207.13        91.90 o                         
  10   0  -8         29.12         29.19         3.12 o                         
  12   0  -8        265.79        250.59        13.26 o                         
  14   0  -8       1514.54       1571.23        31.80 o                         
  16   0  -8        262.19        259.18        10.40 o                         
  18   0  -8        242.55        257.25        20.97 o                         
  20   0  -8        257.66        273.46        15.36 o                         
   0   1  -8        741.01        818.16        19.50 o                         
   1   1  -8       2516.17       2569.69        39.73 o                         
   2   1  -8       1776.68       1740.57        27.65 o                         
   3   1  -8        693.51        685.96        12.31 o                         
   4   1  -8        524.51        495.71        10.45 o                         
   5   1  -8       7978.67       7897.18       106.20 o                         
   6   1  -8        784.73        760.84        12.01 o                         
   7   1  -8        762.98        753.59        12.02 o                         
   8   1  -8        135.14        127.02         4.44 o                         
   9   1  -8       1098.42       1027.06        23.37 o                         
  10   1  -8        236.72        231.55         5.48 o                         
  11   1  -8       1114.32       1120.27        15.55 o                         
  12   1  -8        103.11         96.99         3.95 o                         
  13   1  -8         88.65         76.71         4.04 o                         
  14   1  -8         48.20         46.01         3.49 o                         
  15   1  -8        859.62        851.57        14.65 o                         
  16   1  -8         52.05         56.10         4.66 o                         
  17   1  -8        199.31        214.07         8.73 o                         
  18   1  -8         12.27          8.52         4.12 o                         
  19   1  -8        133.91        135.41         7.74 o                         
  20   1  -8         55.26         68.24         6.02 o                         
  21   1  -8        146.58        156.28        18.73 o                         
   0   2  -8          1.88          1.57         1.98 o                         
   1   2  -8       3167.20       3286.14        50.06 o                         
   2   2  -8       2143.52       2105.81        33.08 o                         
   3   2  -8       2160.10       2140.90        30.04 o                         
   4   2  -8       1607.60       1624.20        22.75 o                         
   5   2  -8        115.25        102.76         2.82 o                         
   6   2  -8        300.14        294.76         6.69 o                         
   7   2  -8        371.11        362.77         8.19 o                         
   8   2  -8       2742.48       2735.55        48.92 o                         
   9   2  -8        318.94        316.80         9.37 o                         
  10   2  -8         82.09         77.36         4.03 o                         
  11   2  -8         30.42         29.54         2.52 o                         
  12   2  -8        970.62        953.65        14.68 o                         
  13   2  -8         87.13         81.21         4.03 o                         
  14   2  -8       1161.77       1161.83        16.81 o                         
  15   2  -8         45.14         44.41         3.86 o                         
  16   2  -8        180.08        192.85        12.11 o                         
  17   2  -8         49.68         35.48         5.71 o                         
  18   2  -8        204.40        195.56        10.38 o                         
  19   2  -8        121.83        120.64         8.68 o                         
  20   2  -8        213.65        222.15        11.12 o                         
   0   3  -8       1013.73        990.36        18.98 o                         
   1   3  -8        583.06        575.29         9.67 o                         
   2   3  -8         67.17         64.51         3.05 o                         
   3   3  -8        507.08        481.34         7.99 o                         
   4   3  -8       2794.71       2745.21        42.17 o                         
   5   3  -8       2323.44       2315.11        32.44 o                         
   6   3  -8       1715.33       1714.97        26.86 o                         
   7   3  -8        183.62        171.97         6.05 o                         
   8   3  -8        274.84        274.37         6.39 o                         
   9   3  -8        360.13        337.97         7.64 o                         
  10   3  -8        253.39        237.41         6.28 o                         
  11   3  -8       1452.07       1468.37        20.55 o                         
  12   3  -8         78.25         77.02         3.84 o                         
  13   3  -8        264.87        268.53         6.64 o                         
  14   3  -8         61.88         63.12         3.49 o                         
  15   3  -8        289.27        293.67        14.71 o                         
  16   3  -8         32.56         33.40         5.12 o                         
  17   3  -8         77.78         74.74         7.00 o                         
  18   3  -8         61.02         66.76         6.83 o                         
  19   3  -8        143.74        154.15         9.69 o                         
  20   3  -8          2.66         -0.88         5.03 o                         
   0   4  -8        558.61        547.35        14.36 o                         
   1   4  -8         51.84         52.99         2.69 o                         
   2   4  -8       4900.44       4856.59        65.19 o                         
   3   4  -8       2346.14       2301.08        36.08 o                         
   4   4  -8       2898.52       2790.60        79.18 o                         
   5   4  -8         53.66         45.92         3.44 o                         
   6   4  -8        644.35        637.54        10.49 o                         
   7   4  -8        108.44         99.89         5.66 o                         
   8   4  -8        657.53        661.62        11.72 o                         
   9   4  -8         72.12         66.39         3.74 o                         
  10   4  -8        657.94        655.21        14.03 o                         
  11   4  -8         15.20         13.16         2.66 o                         
  12   4  -8       1064.87       1085.07        18.36 o                         
  13   4  -8        134.68        126.79         5.64 o                         
  14   4  -8        373.59        370.80         9.18 o                         
  15   4  -8         46.69         49.32         4.90 o                         
  16   4  -8         14.46         15.44         5.15 o                         
  17   4  -8         22.44         16.81         4.81 o                         
  18   4  -8         55.23         58.75         6.87 o                         
  19   4  -8         10.11          6.47         4.91 o                         
   0   5  -8       1821.25       1855.05        34.18 o                         
   1   5  -8        580.78        585.57         8.91 o                         
   2   5  -8        728.96        720.54        11.67 o                         
   3   5  -8        246.76        234.98         5.50 o                         
   4   5  -8        506.02        498.84         7.75 o                         
   5   5  -8        711.58        736.60        13.62 o                         
   6   5  -8         49.18         48.11         2.98 o                         
   7   5  -8        109.78        106.38         4.47 o                         
   8   5  -8        351.64        342.77         7.78 o                         
   9   5  -8        118.65        116.33         4.82 o                         
  10   5  -8         48.47         48.45         4.40 o                         
  11   5  -8        744.78        770.41        14.05 o                         
  12   5  -8         32.63         30.56         3.22 o                         
  13   5  -8        151.01        140.05         6.10 o                         
  14   5  -8         85.82         81.65         7.75 o                         
  15   5  -8         38.27         43.78         4.98 o                         
  16   5  -8        104.19        107.82         7.00 o                         
  17   5  -8         40.67         40.48         7.21 o                         
  18   5  -8         33.84         38.49         6.07 o                         
   0   6  -8        158.59        160.03         7.62 o                         
   1   6  -8         85.30         86.26         3.25 o                         
   2   6  -8        228.01        213.53         5.25 o                         
   3   6  -8        388.77        390.70         6.21 o                         
   4   6  -8        417.36        388.68         8.47 o                         
   5   6  -8        430.30        432.69         7.41 o                         
   6   6  -8         92.01         87.39         3.65 o                         
   7   6  -8         76.05         71.06         4.10 o                         
   8   6  -8        237.22        230.46         6.72 o                         
   9   6  -8         25.16         27.77         3.12 o                         
  10   6  -8        273.99        284.27         7.63 o                         
  11   6  -8          8.13          9.20         3.22 o                         
  12   6  -8        332.45        322.62        11.65 o                         
  13   6  -8        195.40        198.92         9.50 o                         
  14   6  -8         80.04         79.97         7.17 o                         
  15   6  -8          2.49          1.10         4.33 o                         
  16   6  -8         85.24         98.13         7.98 o                         
  17   6  -8         48.42         61.15         6.94 o                         
   0   7  -8        900.52        938.25        47.19 o                         
   1   7  -8        464.39        458.38         9.56 o                         
   2   7  -8        205.50        201.03         5.93 o                         
   3   7  -8         95.39        103.26         5.11 o                         
   4   7  -8         84.48         83.73         4.34 o                         
   5   7  -8         87.23         87.35         4.48 o                         
   6   7  -8         95.53         94.19         3.81 o                         
   7   7  -8        511.90        500.97        10.47 o                         
   8   7  -8        115.20        122.00         5.45 o                         
   9   7  -8        267.57        270.60        12.11 o                         
  10   7  -8         93.75         93.03         5.42 o                         
  11   7  -8         61.33         42.17         5.47 o                         
  12   7  -8        130.37        128.68         8.34 o                         
  13   7  -8         45.68         59.55         8.27 o                         
  14   7  -8         34.54         28.68         5.52 o                         
  15   7  -8        155.11        158.03        10.30 o                         
  16   7  -8         28.22         17.91         5.27 o                         
   0   8  -8        190.54        185.82         8.06 o                         
   1   8  -8         38.60         39.33         4.14 o                         
   2   8  -8        187.15        191.68         7.25 o                         
   3   8  -8         99.72         93.65         5.63 o                         
   4   8  -8        111.25        112.53         6.11 o                         
   5   8  -8        118.38        117.47         6.12 o                         
   6   8  -8        298.51        294.73         8.87 o                         
   7   8  -8         20.73         20.21         3.94 o                         
   8   8  -8        232.57        228.47         9.74 o                         
   9   8  -8         16.63         17.64         7.51 o                         
  10   8  -8        259.30        277.58        10.68 o                         
  11   8  -8         61.22         60.92         6.42 o                         
  12   8  -8         34.43         35.00         5.55 o                         
  13   8  -8         80.77         80.93         7.30 o                         
  14   8  -8         71.73         64.31         7.12 o                         
   0   9  -8         39.29         39.53         6.58 o                         
   1   9  -8        545.87        542.06        13.41 o                         
   2   9  -8        241.77        234.42         7.57 o                         
   3   9  -8        137.99        138.30         6.33 o                         
   4   9  -8         38.47         29.70         4.42 o                         
   5   9  -8        122.84        125.03         6.70 o                         
   6   9  -8        393.81        426.43        13.39 o                         
   7   9  -8        865.68        891.63        27.42 o                         
   8   9  -8        161.04        178.50        18.73 o                         
   9   9  -8        223.66        222.45        20.97 o                         
  10   9  -8         44.35         69.41        12.98 o                         
  11   9  -8         17.26         10.49         9.74 o                         
  12   9  -8         16.94          9.24        10.24 o                         
   0  10  -8        533.37        552.17        19.69 o                         
   1  10  -8        335.26        360.42        12.93 o                         
   2  10  -8        126.41        120.51         7.05 o                         
   3  10  -8          8.59          7.01         3.88 o                         
   4  10  -8        319.07        332.24        15.81 o                         
   5  10  -8         70.39         71.63         6.89 o                         
   6  10  -8        257.48        237.75        11.01 o                         
   7  10  -8         32.04         31.97         7.25 o                         
   8  10  -8        243.22        229.44        19.97 o                         
   9  10  -8         61.25         58.93        13.23 o                         
   0  11  -8        167.06        172.91        14.23 o                         
   1  11  -8         66.26         66.95         6.86 o                         
   2  11  -8         24.84         29.15         5.41 o                         
   3  11  -8        157.41        132.29        11.47 o                         
   2   0  -7        778.97        814.87        19.24 o                         
   4   0  -7        150.14        150.82         5.44 o                         
   6   0  -7        569.98        566.83        14.34 o                         
   8   0  -7        210.09        206.13         6.10 o                         
  10   0  -7        397.76        396.60        10.69 o                         
  12   0  -7        107.09         97.33         8.72 o                         
  14   0  -7         29.14         19.72         4.02 o                         
  16   0  -7        316.06        325.43        11.52 o                         
  18   0  -7         83.57         74.84         8.45 o                         
  20   0  -7        164.52        166.88        22.98 o                         
   1   1  -7       1102.10       1124.71        18.38 o                         
   2   1  -7         31.68         31.16         1.69 o                         
   3   1  -7         39.66         36.88         1.82 o                         
   4   1  -7        675.07        660.37        14.80 o                         
   5   1  -7        218.32        205.57         4.24 o                         
   6   1  -7        278.19        266.42         5.22 o                         
   7   1  -7        166.06        161.38         5.33 o                         
   8   1  -7         93.54         86.87         2.76 o                         
   9   1  -7        383.31        354.16         8.25 o                         
  10   1  -7        453.97        438.93         7.93 o                         
  11   1  -7        550.00        544.38         8.65 o                         
  12   1  -7        479.01        475.91         8.09 o                         
  13   1  -7        124.89        122.37         3.91 o                         
  14   1  -7        220.43        223.13         6.25 o                         
  15   1  -7        531.41        551.11        10.73 o                         
  16   1  -7        153.46        151.59         5.83 o                         
  17   1  -7         96.71         99.36         6.66 o                         
  18   1  -7         35.80         29.34         4.11 o                         
  19   1  -7          6.57          6.82         3.12 o                         
  20   1  -7        204.66        218.20         8.31 o                         
  21   1  -7        173.81        187.22         9.21 o                         
   1   2  -7         62.86         61.17         2.13 o                         
   2   2  -7        194.14        202.09         3.06 o                         
   3   2  -7         38.38         37.13         1.21 o                         
   4   2  -7        117.04        116.15         2.62 o                         
   5   2  -7        457.21        450.22         5.69 o                         
   6   2  -7        504.97        507.80         8.08 o                         
   7   2  -7        253.48        253.00         8.33 o                         
   8   2  -7        638.86        608.98        13.50 o                         
   9   2  -7        425.18        426.57        10.50 o                         
  10   2  -7         44.49         40.62         2.60 o                         
  11   2  -7         92.36         88.63         3.78 o                         
  12   2  -7        504.66        495.43         9.47 o                         
  13   2  -7        158.15        154.75         5.05 o                         
  14   2  -7         77.14         73.36         3.55 o                         
  15   2  -7        342.06        346.77         8.84 o                         
  16   2  -7        629.61        646.04        14.57 o                         
  17   2  -7         33.13         30.31         4.47 o                         
  18   2  -7        208.60        203.67        10.46 o                         
  19   2  -7        139.94        145.17         7.78 o                         
  20   2  -7         13.82         16.63         5.45 o                         
  21   2  -7         30.49         22.31         5.92 o                         
   1   3  -7        608.03        597.21         9.25 o                         
   2   3  -7        141.15        140.92         2.77 o                         
   3   3  -7        146.56        135.95         4.29 o                         
   4   3  -7        449.26        435.10         7.20 o                         
   5   3  -7        154.88        149.68         3.44 o                         
   6   3  -7        609.16        606.57         8.67 o                         
   7   3  -7        393.97        380.60         6.85 o                         
   8   3  -7        224.24        219.99         4.88 o                         
   9   3  -7        168.87        166.04         4.29 o                         
  10   3  -7        590.32        595.41         9.03 o                         
  11   3  -7        109.30        103.67         4.42 o                         
  12   3  -7        184.96        172.33         7.48 o                         
  13   3  -7        235.09        235.58         6.39 o                         
  14   3  -7          1.82         -0.83         2.01 o                         
  15   3  -7         42.91         32.52         3.57 o                         
  16   3  -7        157.20        152.85         9.26 o                         
  17   3  -7         25.83         17.27         4.80 o                         
  18   3  -7        103.97         98.50         7.95 o                         
  19   3  -7          3.95         16.09         5.15 o                         
  20   3  -7        120.87        136.84         9.66 o                         
   1   4  -7         43.07         41.49         2.49 o                         
   2   4  -7        193.80        184.81         3.38 o                         
   3   4  -7        307.37        297.43         4.66 o                         
   4   4  -7        448.23        428.58         5.79 o                         
   5   4  -7         35.63         37.41         2.02 o                         
   6   4  -7        339.25        342.32         5.62 o                         
   7   4  -7        273.66        270.90         5.52 o                         
   8   4  -7        103.80        103.12         3.59 o                         
   9   4  -7        445.10        463.00         8.27 o                         
  10   4  -7          9.35         12.25         1.91 o                         
  11   4  -7         58.81         59.46         3.80 o                         
  12   4  -7        336.23        334.75         8.19 o                         
  13   4  -7        311.91        309.39         8.12 o                         
  14   4  -7         44.02         49.34         3.72 o                         
  15   4  -7         28.62         24.66         4.10 o                         
  16   4  -7         42.63         35.57         4.64 o                         
  17   4  -7         18.83         21.82         5.07 o                         
  18   4  -7        270.74        252.29        18.15 o                         
  19   4  -7        126.17        122.26         9.42 o                         
  20   4  -7         24.97         27.32         6.38 o                         
   1   5  -7        372.15        365.24         6.11 o                         
   2   5  -7        161.40        159.09         3.92 o                         
   3   5  -7         44.02         40.12         2.14 o                         
   4   5  -7         74.01         72.77         2.48 o                         
   5   5  -7         70.23         67.24         2.47 o                         
   6   5  -7         17.16         17.63         1.66 o                         
   7   5  -7        394.62        379.72         6.50 o                         
   8   5  -7        270.81        276.56         6.02 o                         
   9   5  -7        103.08        102.10         4.58 o                         
  10   5  -7        282.71        288.02         6.71 o                         
  11   5  -7          5.55          6.43         2.32 o                         
  12   5  -7        112.58        113.36         4.85 o                         
  13   5  -7        161.97        156.65         6.38 o                         
  14   5  -7        111.13        111.69         8.14 o                         
  15   5  -7         32.82         26.83         4.38 o                         
  16   5  -7        102.65        114.49         7.10 o                         
  17   5  -7         39.56         40.11         5.17 o                         
  18   5  -7        203.08        217.68        11.35 o                         
  19   5  -7          6.53          8.54         6.78 o                         
   1   6  -7         26.95         25.77         2.01 o                         
   2   6  -7          9.23          6.23         1.37 o                         
   3   6  -7        372.11        364.39         5.91 o                         
   4   6  -7         88.59         81.73         2.84 o                         
   5   6  -7         17.85         17.59         1.83 o                         
   6   6  -7        149.79        146.98         3.78 o                         
   7   6  -7        546.72        549.58         7.77 o                         
   8   6  -7        206.56        204.85         5.49 o                         
   9   6  -7        167.37        161.61         5.22 o                         
  10   6  -7        138.74        131.43         4.91 o                         
  11   6  -7         10.76          9.54         2.54 o                         
  12   6  -7        285.26        287.08         8.24 o                         
  13   6  -7        242.01        243.26         8.80 o                         
  14   6  -7         41.11         36.71         4.78 o                         
  15   6  -7         45.18         40.54         5.05 o                         
  16   6  -7         93.21         96.71         6.60 o                         
  17   6  -7         38.66         44.35         5.66 o                         
  18   6  -7         54.70         63.28         7.06 o                         
   1   7  -7        260.77        258.31         6.68 o                         
   2   7  -7        206.29        198.67         5.81 o                         
   3   7  -7         56.90         57.74         3.27 o                         
   4   7  -7         32.21         32.87         2.31 o                         
   5   7  -7        185.81        178.88         4.37 o                         
   6   7  -7         58.45         60.90         3.62 o                         
   7   7  -7         74.99         73.72         3.50 o                         
   8   7  -7        199.35        205.47         6.47 o                         
   9   7  -7        151.04        145.28         5.89 o                         
  10   7  -7         15.97         14.99         3.68 o                         
  11   7  -7         72.58         75.24        10.10 o                         
  12   7  -7        172.75        187.39         9.41 o                         
  13   7  -7         17.80         18.45         5.48 o                         
  14   7  -7         35.22         34.48         5.73 o                         
  15   7  -7        121.61        129.81         9.09 o                         
  16   7  -7         11.89         21.79         5.58 o                         
   1   8  -7         20.52         20.40         3.54 o                         
   2   8  -7         50.48         51.71         4.97 o                         
   3   8  -7        121.00        116.35         5.46 o                         
   4   8  -7        203.30        201.89         6.64 o                         
   5   8  -7        136.42        138.81         9.08 o                         
   6   8  -7          5.79          6.96         4.04 o                         
   7   8  -7         92.90         93.10         4.51 o                         
   8   8  -7         18.84         17.37         3.57 o                         
   9   8  -7         63.83         63.06         5.84 o                         
  10   8  -7        130.54        137.09         9.54 o                         
  11   8  -7         77.05         68.36         6.53 o                         
  12   8  -7        103.12        106.84         7.99 o                         
  13   8  -7         42.02         59.22        10.05 o                         
  14   8  -7        120.48        120.01         8.80 o                         
  15   8  -7        104.39         97.52         8.46 o                         
   1   9  -7         40.17         37.07         3.74 o                         
   2   9  -7         78.50         76.40         4.42 o                         
   3   9  -7         80.10         79.35         5.01 o                         
   4   9  -7         16.48         12.72         3.66 o                         
   5   9  -7         36.93         33.62         6.63 o                         
   6   9  -7         38.32         29.45         4.92 o                         
   7   9  -7         78.58         80.36         8.85 o                         
   8   9  -7         15.43         11.65         9.99 o                         
   9   9  -7         60.24         64.42        12.48 o                         
  10   9  -7         76.38         83.15        13.98 o                         
  11   9  -7         45.30         60.42        12.73 o                         
  12   9  -7         19.88         22.56         8.45 o                         
  13   9  -7         34.74         36.45        11.49 o                         
   1  10  -7         11.00         13.08         3.59 o                         
   2  10  -7         59.33         56.45         4.74 o                         
   3  10  -7          3.39          9.40         3.40 o                         
   4  10  -7         62.43         64.80         5.75 o                         
   5  10  -7         34.77         39.96         4.76 o                         
   6  10  -7          6.34          2.03         3.72 o                         
   7  10  -7         23.25         24.39         5.55 o                         
   8  10  -7         24.84         28.51        10.99 o                         
   9  10  -7         15.94         16.98         6.40 o                         
  10  10  -7         45.28         49.44        12.73 o                         
   1  11  -7         43.04         40.58         5.15 o                         
   2  11  -7          2.12         -4.21         4.21 o                         
   3  11  -7         20.63         29.21         5.33 o                         
   4  11  -7         22.72         24.92         5.27 o                         
   5  11  -7         23.98         26.44         8.59 o                         
   0   0  -6       7165.64       6845.19       144.32 o                         
   2   0  -6      12277.54      12511.91       214.68 o                         
   4   0  -6      12405.02      11794.41       427.01 o                         
   6   0  -6      10786.77      10900.70       259.79 o                         
   8   0  -6       1132.98       1042.06        20.92 o                         
  10   0  -6       3494.62       3479.48        53.57 o                         
  12   0  -6        850.42        857.11        18.87 o                         
  14   0  -6        384.93        367.25        12.11 o                         
  16   0  -6        244.65        229.86        12.28 o                         
  18   0  -6        206.29        228.72        17.71 o                         
  20   0  -6        105.23         93.46         8.34 o                         
   0   1  -6       3940.35       4001.63        87.39 o                         
   1   1  -6       5161.95       5589.74        75.54 o                         
   2   1  -6        381.81        419.00         8.16 o                         
   3   1  -6       8371.32       8266.34       100.22 o                         
   4   1  -6       5266.73       5489.41        66.86 o                         
   5   1  -6        152.74        138.65         2.97 o                         
   6   1  -6        416.02        403.72         6.48 o                         
   7   1  -6        138.07        125.69         3.14 o                         
   8   1  -6        155.11        159.21         3.83 o                         
   9   1  -6         58.10         65.01         2.62 o                         
  10   1  -6        136.01        139.07         4.12 o                         
  11   1  -6        159.05        146.70         5.62 o                         
  12   1  -6        282.81        286.98         5.90 o                         
  13   1  -6        812.59        824.86        15.11 o                         
  14   1  -6         82.44         81.06         4.15 o                         
  15   1  -6         52.35         60.61         3.88 o                         
  16   1  -6         51.27         50.33         3.82 o                         
  17   1  -6        216.70        220.40         6.80 o                         
  18   1  -6         93.25        104.05         5.34 o                         
  19   1  -6        259.35        257.37         7.78 o                         
  20   1  -6         17.09         12.48         3.88 o                         
  21   1  -6        139.13        144.80         7.41 o                         
   0   2  -6       4770.75       4877.77        84.46 o                         
   1   2  -6       1819.39       1855.13        20.37 o                         
   2   2  -6        965.20        999.53        12.17 o                         
   3   2  -6        114.46        123.39         2.24 o                         
   4   2  -6       2492.57       2468.39        28.64 o                         
   5   2  -6        508.04        502.74         6.63 o                         
   6   2  -6       1971.85       1969.29        24.33 o                         
   7   2  -6        544.93        518.60         8.37 o                         
   8   2  -6       1534.38       1466.12        52.25 o                         
   9   2  -6        415.50        386.02         8.85 o                         
  10   2  -6       1192.92       1188.49        17.03 o                         
  11   2  -6        173.00        177.99         4.83 o                         
  12   2  -6        669.29        660.61        15.42 o                         
  13   2  -6        142.23        147.93         4.50 o                         
  14   2  -6        380.00        391.61         8.41 o                         
  15   2  -6        166.26        161.98         5.58 o                         
  16   2  -6        583.73        592.51        10.52 o                         
  17   2  -6         13.21         11.49         3.02 o                         
  18   2  -6        265.58        280.44        11.42 o                         
  19   2  -6         25.69         30.69         4.63 o                         
  20   2  -6        287.83        295.90        12.48 o                         
  21   2  -6          2.81          0.63         5.03 o                         
   0   3  -6        397.44        410.89        10.70 o                         
   1   3  -6       1455.04       1424.05        18.25 o                         
   2   3  -6        937.21        968.59        17.57 o                         
   3   3  -6       3438.42       3380.84        41.36 o                         
   4   3  -6         81.68         83.54         1.98 o                         
   5   3  -6        187.02        186.28         2.96 o                         
   6   3  -6         96.57         92.18         3.18 o                         
   7   3  -6       1887.43       1912.73        22.53 o                         
   8   3  -6        699.17        672.54        10.02 o                         
   9   3  -6        756.62        736.24        12.35 o                         
  10   3  -6       2015.97       2046.87        27.07 o                         
  11   3  -6        142.01        146.68         4.81 o                         
  12   3  -6         26.90         30.10         2.83 o                         
  13   3  -6        814.37        819.40        12.98 o                         
  14   3  -6         23.79         16.73         2.60 o                         
  15   3  -6        174.68        154.18         6.21 o                         
  16   3  -6          6.79          6.77         4.83 o                         
  17   3  -6        168.50        152.67         9.21 o                         
  18   3  -6         33.67         42.50         7.25 o                         
  19   3  -6         50.32         53.20         6.42 o                         
  20   3  -6         31.24         30.02         6.49 o                         
   0   4  -6       4698.01       4686.43        70.20 o                         
   1   4  -6        404.00        415.13         7.12 o                         
   2   4  -6       1155.92       1176.97        13.36 o                         
   3   4  -6        157.25        147.29         2.95 o                         
   4   4  -6         74.66         74.52         2.38 o                         
   5   4  -6        474.64        476.98         6.63 o                         
   6   4  -6       1298.66       1303.10        15.21 o                         
   7   4  -6        566.38        567.66         8.81 o                         
   8   4  -6        563.87        559.66         8.93 o                         
   9   4  -6        153.82        158.13         4.19 o                         
  10   4  -6       1114.87       1114.23        16.41 o                         
  11   4  -6         48.33         45.13         3.23 o                         
  12   4  -6        244.89        239.72         5.92 o                         
  13   4  -6         93.59         87.49         4.13 o                         
  14   4  -6        639.36        618.14        12.83 o                         
  15   4  -6        101.27         92.58         7.00 o                         
  16   4  -6        399.71        398.83        13.28 o                         
  17   4  -6        133.29        130.67         8.72 o                         
  18   4  -6        136.92        136.50         9.16 o                         
  19   4  -6          6.48          8.17         7.10 o                         
  20   4  -6        150.83        143.29         9.80 o                         
   0   5  -6       1367.84       1360.65        19.60 o                         
   1   5  -6       2608.55       2596.42        26.48 o                         
   2   5  -6       1062.07       1061.64        12.39 o                         
   3   5  -6        821.09        804.18         9.93 o                         
   4   5  -6        317.54        313.44         5.08 o                         
   5   5  -6        327.11        336.67         5.40 o                         
   6   5  -6        142.38        136.76         3.34 o                         
   7   5  -6       1509.56       1524.30        17.79 o                         
   8   5  -6          6.99          6.71         1.55 o                         
   9   5  -6        605.72        613.92        10.10 o                         
  10   5  -6        136.97        131.13         7.43 o                         
  11   5  -6        173.04        172.58         6.36 o                         
  12   5  -6        230.27        228.70         6.03 o                         
  13   5  -6        588.44        577.88        13.63 o                         
  14   5  -6        153.47        155.33         8.53 o                         
  15   5  -6        127.52        127.15         8.21 o                         
  16   5  -6        206.63        206.62        10.18 o                         
  17   5  -6         63.50         55.44         6.50 o                         
  18   5  -6         25.15         20.29         4.68 o                         
  19   5  -6         16.01          3.86         5.22 o                         
   0   6  -6       1547.56       1527.68        30.13 o                         
   1   6  -6        496.00        471.34         6.90 o                         
   2   6  -6        785.81        803.85         9.58 o                         
   3   6  -6        325.18        320.97         4.99 o                         
   4   6  -6       1205.29       1210.41        13.86 o                         
   5   6  -6        309.40        314.55         5.08 o                         
   6   6  -6        491.26        491.78         6.95 o                         
   7   6  -6       1315.27       1343.35        15.32 o                         
   8   6  -6       1093.75       1092.18        13.33 o                         
   9   6  -6         99.26        100.40         4.13 o                         
  10   6  -6        581.91        584.24        10.30 o                         
  11   6  -6        282.97        299.23         8.89 o                         
  12   6  -6        451.67        444.77        11.59 o                         
  13   6  -6          0.01          6.92         3.79 o                         
  14   6  -6        472.74        466.73        17.45 o                         
  15   6  -6         12.21         18.12         4.19 o                         
  16   6  -6        263.28        258.75         9.72 o                         
  17   6  -6         32.54         34.34         4.99 o                         
  18   6  -6         65.62         72.91         6.43 o                         
   0   7  -6         31.43         28.25         4.66 o                         
   1   7  -6        241.18        227.93         6.19 o                         
   2   7  -6        359.73        356.10         7.98 o                         
   3   7  -6         23.27         21.39         2.13 o                         
   4   7  -6        566.28        567.56         8.30 o                         
   5   7  -6        211.11        210.70         4.56 o                         
   6   7  -6        211.79        200.39         4.34 o                         
   7   7  -6        308.45        307.77         5.85 o                         
   8   7  -6        240.78        240.31         4.97 o                         
   9   7  -6         98.91         91.62         4.31 o                         
  10   7  -6         98.43         99.81         5.12 o                         
  11   7  -6        218.94        216.97         7.10 o                         
  12   7  -6        419.53        420.05        11.60 o                         
  13   7  -6        210.30        216.15         8.56 o                         
  14   7  -6         28.48         23.96         4.43 o                         
  15   7  -6        134.83        138.60         7.86 o                         
  16   7  -6         45.21         43.24         6.66 o                         
  17   7  -6        125.53        139.54         9.66 o                         
   0   8  -6        237.68        236.46         8.93 o                         
   1   8  -6        203.36        197.27         5.81 o                         
   2   8  -6       1858.58       1976.14        29.61 o                         
   3   8  -6         11.03         11.61         2.86 o                         
   4   8  -6       1423.45       1443.13        22.93 o                         
   5   8  -6        514.36        523.55        11.26 o                         
   6   8  -6        894.76        933.86        16.37 o                         
   7   8  -6         17.01         19.27         2.50 o                         
   8   8  -6        508.12        519.36        11.78 o                         
   9   8  -6         14.03         15.55         3.56 o                         
  10   8  -6        510.78        489.97        14.57 o                         
  11   8  -6        286.63        284.44        10.99 o                         
  12   8  -6        278.79        278.05        11.55 o                         
  13   8  -6         25.94         20.07         9.09 o                         
  14   8  -6        224.30        227.73        15.37 o                         
  15   8  -6          4.97          4.62         4.87 o                         
   0   9  -6        555.14        589.79        19.32 o                         
   1   9  -6        194.28        197.96         6.14 o                         
   2   9  -6        264.31        265.06         8.20 o                         
   3   9  -6        163.89        170.35         6.03 o                         
   4   9  -6        108.80        109.24         5.71 o                         
   5   9  -6        548.08        571.10        13.49 o                         
   6   9  -6         29.58         33.78         5.26 o                         
   7   9  -6        121.10        126.16        12.78 o                         
   8   9  -6         32.05         47.65         7.57 o                         
   9   9  -6        126.21        126.57        15.73 o                         
  10   9  -6          4.62         14.98         9.49 o                         
  11   9  -6        153.27        150.68        11.44 o                         
  12   9  -6          8.81          1.22         4.61 o                         
  13   9  -6         25.84         22.70         8.35 o                         
   0  10  -6        163.39        165.64         9.32 o                         
   1  10  -6         82.89         74.01         4.73 o                         
   2  10  -6        187.87        183.56         7.56 o                         
   3  10  -6         91.60         94.09         5.36 o                         
   4  10  -6        253.85        247.27         9.09 o                         
   5  10  -6        217.98        213.75         8.70 o                         
   6  10  -6         45.63         44.95         5.02 o                         
   7  10  -6         52.15         47.09         5.84 o                         
   8  10  -6        329.73        327.30        13.29 o                         
   9  10  -6          3.27          5.79         5.79 o                         
  10  10  -6         76.98         62.34         8.57 o                         
   0  11  -6         50.41         41.76         7.15 o                         
   1  11  -6        141.90        139.11         9.00 o                         
   2  11  -6          6.29          4.38         3.97 o                         
   3  11  -6         49.22         45.81         7.35 o                         
   4  11  -6        103.28        106.14         7.03 o                         
   5  11  -6         72.84         76.86         6.22 o                         
   6  11  -6         14.49         14.12         4.52 o                         
   2   0  -5       2300.94       2348.54        40.27 o                         
   4   0  -5        419.46        414.69         8.59 o                         
   6   0  -5       1306.84       1276.63        31.28 o                         
   8   0  -5       2542.37       2449.73        55.79 o                         
  10   0  -5        865.22        808.18        17.04 o                         
  12   0  -5       1582.93       1599.42        44.11 o                         
  14   0  -5         24.82         17.49         3.66 o                         
  16   0  -5         61.66         57.78         5.61 o                         
  18   0  -5        525.15        542.46        15.86 o                         
  20   0  -5        540.01        573.08        24.51 o                         
   1   1  -5        859.76        832.36        10.18 o                         
   2   1  -5        254.27        275.45         4.36 o                         
   3   1  -5        491.82        498.17         6.37 o                         
   4   1  -5        534.83        544.90         7.58 o                         
   5   1  -5        594.93        604.98         7.74 o                         
   6   1  -5        420.19        407.07         6.31 o                         
   7   1  -5       2107.16       2083.37        29.30 o                         
   8   1  -5        157.80        145.27         3.43 o                         
   9   1  -5        174.43        155.58         3.43 o                         
  10   1  -5        293.04        289.62         7.11 o                         
  11   1  -5         16.42         13.08         1.79 o                         
  12   1  -5        141.60        145.97         4.48 o                         
  13   1  -5        568.10        578.30        10.17 o                         
  14   1  -5        260.51        260.17         6.48 o                         
  15   1  -5        505.99        515.01        10.17 o                         
  16   1  -5         56.84         54.55         3.46 o                         
  17   1  -5        109.29        101.71         4.69 o                         
  18   1  -5         97.78         92.27         5.04 o                         
  19   1  -5         93.46         94.13         5.19 o                         
  20   1  -5         11.22         16.24         3.64 o                         
  21   1  -5         54.38         52.43         5.04 o                         
   1   2  -5        133.66        147.43         2.41 o                         
   2   2  -5        497.84        508.67         6.07 o                         
   3   2  -5         15.55         15.94         1.20 o                         
   4   2  -5        708.84        720.90         8.20 o                         
   5   2  -5        132.22        122.50         2.63 o                         
   6   2  -5        449.34        453.12         7.80 o                         
   7   2  -5        504.32        489.67         7.82 o                         
   8   2  -5          5.04          3.82         0.87 o                         
   9   2  -5        784.58        792.66        11.72 o                         
  10   2  -5        314.33        323.04         9.06 o                         
  11   2  -5        405.05        408.28        11.48 o                         
  12   2  -5        491.31        477.16         7.95 o                         
  13   2  -5        274.90        272.63         7.33 o                         
  14   2  -5         41.57         40.45         3.07 o                         
  15   2  -5        137.86        130.91         4.73 o                         
  16   2  -5        375.28        369.09         7.78 o                         
  17   2  -5        134.59        129.46         6.27 o                         
  18   2  -5         46.45         47.84         4.34 o                         
  19   2  -5         92.30         85.75         5.66 o                         
  20   2  -5        414.80        440.14        15.02 o                         
  21   2  -5         95.98         94.11         8.32 o                         
   1   3  -5        144.29        151.59         3.19 o                         
   2   3  -5         77.16         80.30         1.94 o                         
   3   3  -5        520.28        522.46         6.89 o                         
   4   3  -5        225.36        230.48         3.08 o                         
   5   3  -5        178.66        171.76         2.66 o                         
   6   3  -5        289.16        289.09         5.01 o                         
   7   3  -5        136.86        144.48         3.36 o                         
   8   3  -5        206.06        191.04         4.09 o                         
   9   3  -5        112.36        113.84         3.94 o                         
  10   3  -5        505.75        502.96         9.35 o                         
  11   3  -5         28.88         31.26         2.80 o                         
  12   3  -5         38.07         35.09         2.55 o                         
  13   3  -5        145.68        147.63         4.54 o                         
  14   3  -5         16.67         13.45         2.54 o                         
  15   3  -5         72.36         65.81         5.16 o                         
  16   3  -5        186.88        186.45         9.21 o                         
  17   3  -5         47.80         51.70         6.04 o                         
  18   3  -5         14.55         22.69         5.32 o                         
  19   3  -5         31.29         35.38         5.92 o                         
  20   3  -5         25.08         31.93         6.11 o                         
  21   3  -5         27.95         23.00         5.66 o                         
   1   4  -5        446.00        452.18         7.01 o                         
   2   4  -5        205.20        210.82         4.37 o                         
   3   4  -5         37.11         39.12         2.56 o                         
   4   4  -5         78.56         83.39         2.27 o                         
   5   4  -5         89.63         92.70         2.65 o                         
   6   4  -5         35.90         37.47         1.90 o                         
   7   4  -5        325.29        342.82         6.01 o                         
   8   4  -5        325.35        326.36         4.99 o                         
   9   4  -5         67.68         62.49         2.26 o                         
  10   4  -5        504.10        514.67         9.62 o                         
  11   4  -5        218.08        207.70         5.30 o                         
  12   4  -5        128.41        133.38         4.47 o                         
  13   4  -5        538.51        537.96         9.99 o                         
  14   4  -5         87.40         82.23         4.75 o                         
  15   4  -5         26.43         26.16         3.54 o                         
  16   4  -5         81.56         82.27         5.83 o                         
  17   4  -5         58.47         58.52         8.56 o                         
  18   4  -5         55.70         46.77         7.16 o                         
  19   4  -5         69.32         69.78         9.04 o                         
  20   4  -5        143.67        136.07         9.89 o                         
   1   5  -5        114.68        112.22         2.11 o                         
   2   5  -5        301.42        297.44         4.12 o                         
   3   5  -5         83.16         86.46         2.35 o                         
   4   5  -5        275.18        283.00         4.39 o                         
   5   5  -5        110.53        107.93         2.86 o                         
   6   5  -5         73.32         74.97         2.58 o                         
   7   5  -5         78.12         77.60         2.75 o                         
   8   5  -5         63.18         61.63         2.58 o                         
   9   5  -5         18.97         17.82         1.94 o                         
  10   5  -5        119.65        123.18         4.21 o                         
  11   5  -5         99.23         96.40         4.06 o                         
  12   5  -5        235.06        235.99         6.90 o                         
  13   5  -5         45.06         44.58         3.82 o                         
  14   5  -5        157.65        147.48         6.39 o                         
  15   5  -5         11.88          9.48         4.50 o                         
  16   5  -5        253.53        254.27        10.82 o                         
  17   5  -5         30.43         21.96         5.16 o                         
  18   5  -5        207.15        219.45        10.90 o                         
  19   5  -5         73.80         75.11         7.59 o                         
   1   6  -5        215.49        209.98         3.63 o                         
   2   6  -5         57.29         55.83         2.08 o                         
   3   6  -5        124.81        119.93         2.97 o                         
   4   6  -5        194.57        201.19         3.82 o                         
   5   6  -5        176.10        176.82         3.66 o                         
   6   6  -5         71.28         73.70         2.68 o                         
   7   6  -5        379.34        391.64         6.34 o                         
   8   6  -5        178.98        184.10         4.28 o                         
   9   6  -5        363.94        382.90         6.93 o                         
  10   6  -5        247.86        260.42         7.10 o                         
  11   6  -5        289.29        286.57         7.72 o                         
  12   6  -5         37.54         32.11         3.45 o                         
  13   6  -5        130.99        130.87         6.72 o                         
  14   6  -5         42.48         52.16         5.89 o                         
  15   6  -5        184.56        183.26         9.76 o                         
  16   6  -5        359.93        351.27        13.06 o                         
  17   6  -5         30.43         34.46         6.02 o                         
  18   6  -5         12.86         15.18         5.90 o                         
   1   7  -5         69.77         70.81         3.10 o                         
   2   7  -5         36.85         31.24         2.63 o                         
   3   7  -5         39.75         40.61         2.13 o                         
   4   7  -5        260.63        262.32         5.30 o                         
   5   7  -5        337.25        340.65         5.61 o                         
   6   7  -5         53.18         55.51         2.58 o                         
   7   7  -5        215.40        221.32         4.67 o                         
   8   7  -5         59.32         56.94         2.77 o                         
   9   7  -5        178.11        173.37         4.88 o                         
  10   7  -5        221.92        229.35         6.78 o                         
  11   7  -5        245.02        242.17         9.39 o                         
  12   7  -5        122.61        118.08         6.81 o                         
  13   7  -5        314.79        335.10        11.73 o                         
  14   7  -5         47.70         47.99         5.97 o                         
  15   7  -5        212.38        209.82        10.36 o                         
  16   7  -5         96.42        117.88        13.59 o                         
  17   7  -5        229.25        228.91        10.19 o                         
   1   8  -5         86.56         85.08         4.24 o                         
   2   8  -5         12.80         13.21         2.84 o                         
   3   8  -5         18.92         17.74         3.02 o                         
   4   8  -5         30.72         28.80         3.58 o                         
   5   8  -5         20.86         16.88         2.96 o                         
   6   8  -5         37.40         36.85         2.93 o                         
   7   8  -5         54.80         56.22         3.44 o                         
   8   8  -5         44.86         44.06         3.24 o                         
   9   8  -5         58.52         54.39         3.26 o                         
  10   8  -5        289.28        285.70         7.56 o                         
  11   8  -5         20.31         16.42         4.03 o                         
  12   8  -5         33.54         33.09         7.21 o                         
  13   8  -5        126.01        129.48        13.94 o                         
  14   8  -5         23.90         27.35         5.68 o                         
  15   8  -5         25.05         34.04        13.38 o                         
   1   9  -5         11.47         13.11         2.93 o                         
   2   9  -5        104.92        107.60         4.99 o                         
   3   9  -5        183.47        190.54         6.09 o                         
   4   9  -5         10.25         10.26         2.82 o                         
   5   9  -5          3.50          2.67         2.77 o                         
   6   9  -5         81.68         80.94         5.65 o                         
   7   9  -5         33.79         29.52         4.32 o                         
   8   9  -5         85.54         81.18         5.76 o                         
   9   9  -5        142.46        155.56        11.65 o                         
  10   9  -5         18.90         17.52         5.93 o                         
  11   9  -5         35.48         30.90         5.92 o                         
  12   9  -5         67.75         66.09         7.16 o                         
  13   9  -5          3.29         10.96         5.07 o                         
   1  10  -5         11.54         10.74         3.03 o                         
   2  10  -5        126.93        120.26         5.64 o                         
   3  10  -5         18.01         22.73         4.12 o                         
   4  10  -5         42.31         34.60         4.30 o                         
   5  10  -5         54.69         53.52         5.55 o                         
   6  10  -5         12.84         14.71         3.74 o                         
   7  10  -5         98.77         90.93         7.32 o                         
   8  10  -5         70.21         79.83         7.43 o                         
   9  10  -5         20.92          4.68         4.80 o                         
  10  10  -5         21.03          9.92         6.68 o                         
  11  10  -5         18.96          4.67         6.50 o                         
   1  11  -5         37.27         37.56         4.36 o                         
   2  11  -5         40.77         37.15         4.64 o                         
   3  11  -5         47.44         52.62         6.05 o                         
   4  11  -5          4.96          0.95         3.81 o                         
   5  11  -5         91.23        107.32         7.08 o                         
   6  11  -5         21.64         12.60         5.84 o                         
   7  11  -5         80.25         82.12         9.65 o                         
   0   0  -4       1483.26       1592.14        34.60 o                         
   2   0  -4        325.29        289.95        10.20 o                         
   4   0  -4       4405.96       4669.95        69.98 o                         
   6   0  -4         25.47         20.22         2.50 o                         
   8   0  -4       3553.49       3618.26        75.83 o                         
  10   0  -4       2545.01       2501.85        57.44 o                         
  12   0  -4        418.82        433.00        11.18 o                         
  14   0  -4         45.41         54.39         6.31 o                         
  16   0  -4        331.81        327.42         9.46 o                         
  18   0  -4         36.81         36.37         5.16 o                         
  20   0  -4         58.53         52.36         6.29 o                         
  22   0  -4         45.81         46.60         5.68 o                         
   0   1  -4      11639.82      12449.42       184.51 o                         
   1   1  -4      12489.15      12467.79       170.90 o                         
   2   1  -4       2007.03       2019.41        21.36 o                         
   3   1  -4       1229.19       1066.08        12.95 o                         
   4   1  -4         24.43         34.61         1.24 o                         
   5   1  -4       5757.16       5882.27        69.98 o                         
   6   1  -4        106.97        126.82         2.64 o                         
   7   1  -4       4590.90       4532.86        55.18 o                         
   8   1  -4       1663.97       1713.36        22.34 o                         
   9   1  -4       1658.38       1614.08        21.47 o                         
  10   1  -4        209.23        204.29         4.78 o                         
  11   1  -4        231.38        228.24         4.80 o                         
  12   1  -4         47.06         44.01         2.79 o                         
  13   1  -4        540.24        560.29        12.32 o                         
  14   1  -4          9.35         11.38         2.53 o                         
  15   1  -4       1046.81       1086.40        17.07 o                         
  16   1  -4         71.29         71.64         3.77 o                         
  17   1  -4        171.66        174.09         5.47 o                         
  18   1  -4         60.97         62.33         3.94 o                         
  19   1  -4         75.40         76.80         5.06 o                         
  20   1  -4          7.67          7.75         3.00 o                         
  21   1  -4        181.64        203.99         7.48 o                         
  22   1  -4          8.93          1.32         3.79 o                         
   0   2  -4      12917.37      13340.78       196.01 o                         
   1   2  -4       1716.87       1944.87        21.93 o                         
   2   2  -4       3010.40       2928.19        30.61 o                         
   3   2  -4       5446.97       5590.26        62.40 o                         
   4   2  -4        872.74        887.93        12.92 o                         
   5   2  -4        583.56        621.59         9.17 o                         
   6   2  -4          8.00         13.11         0.98 o                         
   7   2  -4       1411.94       1454.76        18.75 o                         
   8   2  -4        109.56        111.23         2.67 o                         
   9   2  -4        615.90        643.05         8.79 o                         
  10   2  -4        739.82        718.67         9.96 o                         
  11   2  -4         81.84         70.89         2.84 o                         
  12   2  -4        274.95        284.61         5.67 o                         
  13   2  -4         54.61         55.16         3.57 o                         
  14   2  -4        352.98        347.01         6.91 o                         
  15   2  -4         88.54         82.60         3.91 o                         
  16   2  -4        469.52        456.39        11.44 o                         
  17   2  -4          5.06          3.21         2.57 o                         
  18   2  -4        314.81        311.66         8.00 o                         
  19   2  -4          4.05          2.83         3.45 o                         
  20   2  -4        137.64        136.96         6.96 o                         
  21   2  -4         12.44         14.74         5.18 o                         
   0   3  -4        527.20        530.37         8.97 o                         
   1   3  -4       2356.70       2414.30        27.27 o                         
   2   3  -4       2142.29       2210.22        22.35 o                         
   3   3  -4       1356.23       1378.36        16.02 o                         
   4   3  -4       3103.19       3148.00        39.30 o                         
   5   3  -4       4413.34       4597.57        47.98 o                         
   6   3  -4       1508.47       1592.08        18.97 o                         
   7   3  -4        550.60        535.86         8.23 o                         
   8   3  -4       1006.76       1003.43        12.85 o                         
   9   3  -4        624.01        599.33         9.19 o                         
  10   3  -4          9.07          7.90         1.40 o                         
  11   3  -4       1289.03       1340.57        20.20 o                         
  12   3  -4         24.00         19.14         1.91 o                         
  13   3  -4        690.83        677.32        10.62 o                         
  14   3  -4        208.86        202.50         7.57 o                         
  15   3  -4        452.66        465.10        11.66 o                         
  16   3  -4        109.05        108.47         6.28 o                         
  17   3  -4        241.79        241.57        14.27 o                         
  18   3  -4         25.62         23.77         4.29 o                         
  19   3  -4        401.62        408.34        12.28 o                         
  20   3  -4         25.90         33.84         6.56 o                         
  21   3  -4        206.83        220.30        11.67 o                         
   0   4  -4       2064.58       2086.62        30.46 o                         
   1   4  -4        886.44        920.40        10.55 o                         
   2   4  -4       2701.63       2744.73        26.15 o                         
   3   4  -4       2172.19       2157.35        31.63 o                         
   4   4  -4       3753.46       3803.39        40.54 o                         
   5   4  -4        388.67        387.89         5.46 o                         
   6   4  -4       4648.97       4762.06        50.62 o                         
   7   4  -4        150.32        153.34         2.90 o                         
   8   4  -4        333.36        336.00         4.77 o                         
   9   4  -4         52.10         52.83         2.52 o                         
  10   4  -4       1378.18       1393.18        16.65 o                         
  11   4  -4        134.64        127.95         3.75 o                         
  12   4  -4       1059.86       1058.30        13.86 o                         
  13   4  -4        258.33        262.60         6.46 o                         
  14   4  -4         52.63         54.32         3.55 o                         
  15   4  -4         30.75         29.53         3.67 o                         
  16   4  -4        129.61        120.18         6.71 o                         
  17   4  -4          8.86          5.34         3.35 o                         
  18   4  -4        121.49        112.23         7.04 o                         
  19   4  -4         25.49         22.90         5.59 o                         
  20   4  -4         85.50         80.29         7.94 o                         
   0   5  -4       3469.19       3517.48        45.87 o                         
   1   5  -4       1687.10       1717.50        16.02 o                         
   2   5  -4        137.52        133.43         2.47 o                         
   3   5  -4       4063.68       4018.19        40.97 o                         
   4   5  -4       1117.23       1116.43        13.29 o                         
   5   5  -4       2417.96       2463.55        27.20 o                         
   6   5  -4        856.18        895.51        11.17 o                         
   7   5  -4        488.25        477.62         6.98 o                         
   8   5  -4        627.76        635.23         8.80 o                         
   9   5  -4       1103.22       1148.52        15.08 o                         
  10   5  -4        312.79        301.46         5.94 o                         
  11   5  -4       1401.50       1418.97        26.02 o                         
  12   5  -4        299.75        296.82        10.43 o                         
  13   5  -4        503.20        506.14        10.93 o                         
  14   5  -4         11.28         12.66         3.13 o                         
  15   5  -4        213.28        218.30         8.10 o                         
  16   5  -4          2.20          6.08         3.50 o                         
  17   5  -4        202.34        191.83         8.38 o                         
  18   5  -4        120.19        112.53         8.63 o                         
  19   5  -4        285.39        287.11        13.30 o                         
  20   5  -4          6.30          4.24         9.74 o                         
   0   6  -4       1365.68       1320.94        21.68 o                         
   1   6  -4        712.83        740.22         8.26 o                         
   2   6  -4        573.00        572.65         7.30 o                         
   3   6  -4        595.26        585.39         7.57 o                         
   4   6  -4        394.40        414.58         5.96 o                         
   5   6  -4       1001.64       1021.38        12.67 o                         
   6   6  -4        587.65        572.24         8.19 o                         
   7   6  -4        346.90        358.18         6.01 o                         
   8   6  -4        281.85        280.17         5.33 o                         
   9   6  -4         60.43         54.73         2.69 o                         
  10   6  -4        418.73        415.52         8.23 o                         
  11   6  -4         86.55         85.99         4.66 o                         
  12   6  -4        447.11        473.63        10.46 o                         
  13   6  -4        294.69        297.90         8.35 o                         
  14   6  -4        202.60        200.27         9.77 o                         
  15   6  -4         47.20         51.67         5.02 o                         
  16   6  -4        344.31        350.30        13.16 o                         
  17   6  -4         82.09         87.31         7.78 o                         
  18   6  -4        285.98        279.01        12.54 o                         
  19   6  -4         18.29         14.48         8.99 o                         
   0   7  -4        926.56        939.38        17.50 o                         
   1   7  -4        874.64        867.04        11.48 o                         
   2   7  -4        129.66        128.26         3.42 o                         
   3   7  -4       1799.94       1861.05        20.25 o                         
   4   7  -4         50.28         52.98         3.22 o                         
   5   7  -4        601.90        610.38         8.23 o                         
   6   7  -4         69.15         69.61         2.98 o                         
   7   7  -4        634.57        653.83        10.13 o                         
   8   7  -4        556.34        554.71         9.51 o                         
   9   7  -4       1080.94       1109.48        15.62 o                         
  10   7  -4        123.23        128.09         4.72 o                         
  11   7  -4        521.69        524.70        11.27 o                         
  12   7  -4         15.19         10.32         3.79 o                         
  13   7  -4        286.90        284.06         9.39 o                         
  14   7  -4          0.70         -1.59         3.48 o                         
  15   7  -4        353.44        373.41        16.37 o                         
  16   7  -4         16.15         17.37         5.00 o                         
  17   7  -4        351.27        352.29        13.97 o                         
   0   8  -4       1379.31       1400.07        29.08 o                         
   1   8  -4        176.13        175.67         4.56 o                         
   2   8  -4        232.91        227.76         5.18 o                         
   3   8  -4        334.42        334.34         6.86 o                         
   4   8  -4        168.98        168.58         8.49 o                         
   5   8  -4        125.47        120.66         4.25 o                         
   6   8  -4        562.84        574.58         9.19 o                         
   7   8  -4        218.16        221.42         5.29 o                         
   8   8  -4        567.10        576.77         9.27 o                         
   9   8  -4         16.52         12.37         2.51 o                         
  10   8  -4        110.37        115.72         4.77 o                         
  11   8  -4         14.72         20.48         4.94 o                         
  12   8  -4        106.26        101.65         6.53 o                         
  13   8  -4        166.36        182.04         9.69 o                         
  14   8  -4        174.02        171.47         9.97 o                         
  15   8  -4         45.75         49.77         7.85 o                         
  16   8  -4        210.40        208.79        11.43 o                         
   0   9  -4         13.24         13.75         4.03 o                         
   1   9  -4        714.37        720.27        12.72 o                         
   2   9  -4        369.34        370.25         8.31 o                         
   3   9  -4        826.10        846.36        14.35 o                         
   4   9  -4          6.85          8.18         2.79 o                         
   5   9  -4        466.61        475.02        10.89 o                         
   6   9  -4        135.87        131.63         6.18 o                         
   7   9  -4        626.63        645.89        13.28 o                         
   8   9  -4        191.54        194.86         8.07 o                         
   9   9  -4        429.06        440.27        10.52 o                         
  10   9  -4         22.90         24.12         4.30 o                         
  11   9  -4        175.32        185.24        10.07 o                         
  12   9  -4         27.91         35.92         5.51 o                         
  13   9  -4        185.43        202.94        14.13 o                         
  14   9  -4         52.84         52.07         8.98 o                         
   0  10  -4        300.58        296.12        11.23 o                         
   1  10  -4         35.64         37.34         3.89 o                         
   2  10  -4         55.83         54.05         4.08 o                         
   3  10  -4        163.52        151.57         7.19 o                         
   4  10  -4        130.50        137.26         6.56 o                         
   5  10  -4         16.83         19.37         3.77 o                         
   6  10  -4        191.00        184.52        11.93 o                         
   7  10  -4        110.77        117.43         6.37 o                         
   8  10  -4        158.87        157.28         8.09 o                         
   9  10  -4          3.33          1.77         5.47 o                         
  10  10  -4         43.39         41.74         6.25 o                         
  11  10  -4         59.95         54.15         8.67 o                         
   0  11  -4         75.15         67.63         6.77 o                         
   1  11  -4         87.25         82.91         5.71 o                         
   2  11  -4         34.02         39.27         4.51 o                         
   3  11  -4        185.98        187.09         7.65 o                         
   4  11  -4         37.64         40.08         4.55 o                         
   5  11  -4         82.34         80.51         5.82 o                         
   6  11  -4          9.94          3.89         4.03 o                         
   7  11  -4        136.22        132.63         9.43 o                         
   2   0  -3        154.00        148.67         3.06 o                         
   4   0  -3        913.04       1043.48        19.22 o                         
   6   0  -3        569.37        569.81        10.17 o                         
   8   0  -3        873.76        877.74        15.10 o                         
  10   0  -3       1063.02       1041.00        21.09 o                         
  12   0  -3       1090.57       1079.37        22.38 o                         
  14   0  -3        170.83        181.07         7.38 o                         
  16   0  -3        333.44        345.05         9.64 o                         
  18   0  -3        320.75        334.93        10.03 o                         
  20   0  -3         81.62         77.74         6.56 o                         
  22   0  -3         55.78         52.37         5.78 o                         
   1   1  -3        121.03        125.20         1.60 o                         
   2   1  -3         13.91         14.83         0.62 o                         
   3   1  -3        255.50        271.48         3.54 o                         
   4   1  -3        377.29        370.34         5.13 o                         
   5   1  -3        435.27        466.40         6.00 o                         
   6   1  -3        130.31        131.16         2.48 o                         
   7   1  -3       1172.71       1185.02        13.48 o                         
   8   1  -3         78.24         81.72         2.19 o                         
   9   1  -3         30.02         23.15         1.36 o                         
  10   1  -3        176.71        179.33         3.91 o                         
  11   1  -3        483.67        465.83         8.18 o                         
  12   1  -3         12.22          9.51         1.98 o                         
  13   1  -3        921.30        966.62        14.55 o                         
  14   1  -3         72.10         67.63         3.27 o                         
  15   1  -3        220.29        223.16         5.57 o                         
  16   1  -3        205.42        214.32         5.30 o                         
  17   1  -3         44.23         47.73         3.15 o                         
  18   1  -3         64.67         64.81         3.97 o                         
  19   1  -3         24.91         27.68         3.20 o                         
  20   1  -3          1.50         -0.60         2.46 o                         
  21   1  -3        191.50        219.28         7.78 o                         
  22   1  -3          5.14          2.86         3.46 o                         
   1   2  -3        356.48        371.48         5.22 o                         
   2   2  -3        494.57        529.09         6.40 o                         
   3   2  -3        437.41        443.47         5.03 o                         
   4   2  -3        192.19        188.28         2.80 o                         
   5   2  -3        135.17        138.59         2.66 o                         
   6   2  -3       1263.99       1318.44        16.87 o                         
   7   2  -3         87.53         83.93         2.19 o                         
   8   2  -3        506.56        511.99         7.22 o                         
   9   2  -3       1037.17       1035.48        13.28 o                         
  10   2  -3        231.82        229.25         4.07 o                         
  11   2  -3        381.66        379.47         5.86 o                         
  12   2  -3        239.60        235.15         5.05 o                         
  13   2  -3        106.09        102.75         3.78 o                         
  14   2  -3        394.30        388.90         7.35 o                         
  15   2  -3        274.17        279.96         7.62 o                         
  16   2  -3        248.41        239.76         6.72 o                         
  17   2  -3        149.46        157.24         4.95 o                         
  18   2  -3        324.68        335.64         9.39 o                         
  19   2  -3        162.06        165.61         7.25 o                         
  20   2  -3         38.59         41.33         4.77 o                         
  21   2  -3         17.93         21.72         3.44 o                         
   1   3  -3        675.70        714.63         7.36 o                         
   2   3  -3         49.37         51.69         1.10 o                         
   3   3  -3        715.88        751.69         8.20 o                         
   4   3  -3       1100.80       1118.48        11.88 o                         
   5   3  -3        858.43        909.59         9.99 o                         
   6   3  -3        399.42        405.92         5.74 o                         
   7   3  -3         79.43         79.99         2.20 o                         
   8   3  -3        582.88        596.70         9.53 o                         
   9   3  -3        708.50        711.30        10.46 o                         
  10   3  -3        431.48        432.46         6.75 o                         
  11   3  -3       1214.46       1235.71        14.99 o                         
  12   3  -3        110.28        102.22         3.22 o                         
  13   3  -3        169.96        162.96         4.42 o                         
  14   3  -3        668.18        678.32        11.85 o                         
  15   3  -3        682.67        706.05        12.37 o                         
  16   3  -3        240.78        240.91         6.83 o                         
  17   3  -3        263.04        270.10         7.94 o                         
  18   3  -3        167.14        174.77         9.15 o                         
  19   3  -3        124.76        120.90         7.26 o                         
  20   3  -3         55.70         57.80         5.70 o                         
  21   3  -3        292.26        300.75        10.99 o                         
   1   4  -3        190.40        195.23         2.36 o                         
   2   4  -3        245.95        247.81         3.29 o                         
   3   4  -3        278.73        285.39         3.68 o                         
   4   4  -3        322.05        308.62         4.00 o                         
   5   4  -3        379.10        389.12         4.50 o                         
   6   4  -3        554.31        556.22         6.39 o                         
   7   4  -3        433.05        434.54         5.41 o                         
   8   4  -3        815.94        797.48         9.13 o                         
   9   4  -3         67.53         63.73         2.41 o                         
  10   4  -3        761.31        750.45         9.27 o                         
  11   4  -3         58.36         55.88         2.68 o                         
  12   4  -3         46.35         40.42         2.92 o                         
  13   4  -3         49.16         44.56         3.17 o                         
  14   4  -3        101.21        102.48         5.04 o                         
  15   4  -3        151.95        144.48         5.54 o                         
  16   4  -3        209.75        215.30         7.92 o                         
  17   4  -3         70.86         73.65         5.05 o                         
  18   4  -3         28.79         30.40         4.55 o                         
  19   4  -3         10.97         11.72         4.25 o                         
  20   4  -3         32.62         31.59         5.15 o                         
  21   4  -3         69.71         63.17        13.73 o                         
   1   5  -3         62.24         57.60         1.62 o                         
   2   5  -3        413.39        402.11         4.91 o                         
   3   5  -3        198.11        199.38         3.35 o                         
   4   5  -3         10.86         10.41         1.14 o                         
   5   5  -3        127.99        134.62         2.82 o                         
   6   5  -3        590.42        594.44         7.50 o                         
   7   5  -3         51.18         51.35         2.07 o                         
   8   5  -3         12.21         10.68         1.38 o                         
   9   5  -3         92.10         93.43         2.80 o                         
  10   5  -3        263.53        269.37         5.48 o                         
  11   5  -3        211.38        204.14         5.04 o                         
  12   5  -3        223.61        222.96         6.71 o                         
  13   5  -3        239.29        243.75         7.28 o                         
  14   5  -3         85.55         84.02         4.91 o                         
  15   5  -3        252.14        261.74         9.00 o                         
  16   5  -3         62.81         63.66         5.55 o                         
  17   5  -3         47.68         41.32         5.55 o                         
  18   5  -3          9.68         12.49         4.11 o                         
  19   5  -3        142.11        161.03        10.32 o                         
  20   5  -3        144.87        149.98         8.55 o                         
   1   6  -3          7.70          6.78         0.95 o                         
   2   6  -3        166.11        167.27         3.26 o                         
   3   6  -3        211.06        211.08         3.98 o                         
   4   6  -3        162.63        167.36         3.65 o                         
   5   6  -3         99.42         99.35         2.98 o                         
   6   6  -3         81.17         79.12         2.79 o                         
   7   6  -3        171.66        170.00         3.92 o                         
   8   6  -3         41.79         41.99         2.35 o                         
   9   6  -3         45.70         46.65         2.84 o                         
  10   6  -3        212.73        221.04         5.39 o                         
  11   6  -3         79.64         69.97         4.07 o                         
  12   6  -3        186.50        182.22         6.42 o                         
  13   6  -3         12.58         15.63         4.16 o                         
  14   6  -3         37.28         36.99         4.41 o                         
  15   6  -3        141.87        150.75         7.82 o                         
  16   6  -3        119.95        136.23         7.58 o                         
  17   6  -3         16.62         18.93         4.43 o                         
  18   6  -3         92.48         90.08         8.08 o                         
  19   6  -3         16.12         13.58         7.02 o                         
   1   7  -3          7.15          4.79         1.51 o                         
   2   7  -3        338.39        331.30         5.63 o                         
   3   7  -3         37.99         39.41         2.06 o                         
   4   7  -3          7.64          8.49         1.62 o                         
   5   7  -3         32.65         32.52         2.20 o                         
   6   7  -3         86.90         85.25         3.19 o                         
   7   7  -3         99.74         99.27         3.61 o                         
   8   7  -3        109.86        113.50         4.20 o                         
   9   7  -3         44.09         43.28         3.05 o                         
  10   7  -3         43.91         41.63         3.14 o                         
  11   7  -3          3.23          0.22         2.32 o                         
  12   7  -3         21.59         19.14         3.57 o                         
  13   7  -3        156.12        153.49         7.63 o                         
  14   7  -3         13.23          7.82         3.98 o                         
  15   7  -3         49.85         52.87         5.44 o                         
  16   7  -3         72.60         70.55        11.28 o                         
  17   7  -3         12.41         23.79         5.80 o                         
   1   8  -3         56.22         53.36         2.92 o                         
   2   8  -3        139.48        134.40         4.56 o                         
   3   8  -3        121.02        117.87         4.44 o                         
   4   8  -3         26.31         27.20         2.70 o                         
   5   8  -3         76.63         76.16         3.43 o                         
   6   8  -3        134.47        139.35         4.38 o                         
   7   8  -3        119.88        130.59         4.53 o                         
   8   8  -3         37.14         41.79         3.05 o                         
   9   8  -3         63.11         65.56         3.70 o                         
  10   8  -3        104.48        103.14         4.52 o                         
  11   8  -3         28.95         22.55         4.11 o                         
  12   8  -3         59.37         57.03         5.26 o                         
  13   8  -3         66.24         69.17         5.65 o                         
  14   8  -3         74.09         76.64         6.31 o                         
  15   8  -3         25.06         31.80         5.77 o                         
  16   8  -3        156.87        159.70        14.23 o                         
   1   9  -3         74.61         75.55         3.68 o                         
   2   9  -3        127.31        125.80         4.65 o                         
   3   9  -3         21.27         26.03         2.89 o                         
   4   9  -3         20.02         21.70         3.52 o                         
   5   9  -3         28.17         27.93         3.35 o                         
   6   9  -3         21.87         21.10         3.14 o                         
   7   9  -3         45.44         41.57         3.87 o                         
   8   9  -3         85.42         86.05         4.43 o                         
   9   9  -3         59.02         52.06         3.85 o                         
  10   9  -3         97.77         99.22         5.63 o                         
  11   9  -3         35.39         43.22         5.48 o                         
  12   9  -3         53.21         53.69         5.45 o                         
  13   9  -3         52.46         56.78         6.59 o                         
  14   9  -3         30.29         34.52         8.46 o                         
   1  10  -3         38.50         37.75         3.75 o                         
   2  10  -3         10.24          9.11         3.28 o                         
   3  10  -3         23.42         19.38         3.73 o                         
   4  10  -3         38.41         47.34         4.53 o                         
   5  10  -3         18.73         15.12         3.70 o                         
   6  10  -3         16.39         18.43         4.47 o                         
   7  10  -3        208.23        214.24        13.89 o                         
   8  10  -3         44.49         37.29         4.47 o                         
   9  10  -3        134.67        134.22         6.80 o                         
  10  10  -3         16.91         15.04         5.12 o                         
  11  10  -3        103.98        113.75        10.75 o                         
   1  11  -3         19.56         24.12         4.06 o                         
   2  11  -3         29.41         30.12         4.33 o                         
   3  11  -3         14.13          9.23         3.68 o                         
   4  11  -3         20.43         14.37         3.86 o                         
   5  11  -3         99.21         91.96         8.17 o                         
   6  11  -3         28.40         18.44         4.07 o                         
   7  11  -3         62.40         62.32         5.33 o                         
   8  11  -3         11.56         12.41         5.33 o                         
   2   0  -2       5506.55       5799.38        85.41 o                         
   4   0  -2      24180.19      24708.54       406.48 o                         
   6   0  -2       1730.43       1864.40        28.87 o                         
   8   0  -2       3371.67       3478.04        61.31 o                         
  10   0  -2        631.64        627.56        13.73 o                         
  12   0  -2       1880.13       1961.48        54.58 o                         
  14   0  -2        112.24        117.46         5.69 o                         
  16   0  -2        374.13        375.64         9.96 o                         
  18   0  -2        236.00        249.91         9.48 o                         
  20   0  -2        446.53        476.30        14.62 o                         
  22   0  -2          9.25          4.16         4.99 o                         
   0   1  -2       1798.19       1824.37        27.40 o                         
   1   1  -2       9094.55       9596.08        88.16 o                         
   2   1  -2       1194.10       1236.03        13.88 o                         
   3   1  -2       2021.43       1983.49        24.44 o                         
   4   1  -2       6876.32       7090.56       107.69 o                         
   5   1  -2       9281.65       8990.67        92.63 o                         
   6   1  -2        162.73        157.05         3.42 o                         
   7   1  -2       2234.70       2368.65        27.24 o                         
   8   1  -2        629.59        630.97         7.97 o                         
   9   1  -2       1158.24       1169.87        14.72 o                         
  10   1  -2        171.83        174.22         3.69 o                         
  11   1  -2       3999.88       3988.94        46.80 o                         
  12   1  -2        125.06        135.65         3.78 o                         
  13   1  -2        420.57        423.75         9.91 o                         
  14   1  -2         71.88         69.73         3.03 o                         
  15   1  -2        328.40        327.69         6.30 o                         
  16   1  -2         10.16         11.34         2.16 o                         
  17   1  -2        343.29        343.80         8.45 o                         
  18   1  -2          3.43          5.15         2.30 o                         
  19   1  -2        156.20        159.97         5.38 o                         
  20   1  -2          5.69          6.58         3.10 o                         
  21   1  -2        101.79         97.64         5.58 o                         
  22   1  -2         32.49         30.79         4.17 o                         
   0   2  -2       3892.51       3886.89        51.90 o                         
   1   2  -2       1132.52       1273.54        12.80 o                         
   2   2  -2      10003.61       9817.27        95.95 o                         
   3   2  -2       5117.74       5213.40        52.56 o                         
   4   2  -2       1882.40       2135.33        26.04 o                         
   5   2  -2       4704.58       4948.94        55.45 o                         
   6   2  -2       2619.24       2723.54        30.91 o                         
   7   2  -2        301.01        286.02         4.52 o                         
   8   2  -2       2321.67       2320.49        27.38 o                         
   9   2  -2        216.97        202.74         3.64 o                         
  10   2  -2       2390.22       2417.58        25.03 o                         
  11   2  -2        142.39        145.61         3.37 o                         
  12   2  -2        160.60        166.20         3.78 o                         
  13   2  -2         17.15         17.66         1.84 o                         
  14   2  -2        912.50        900.14        12.23 o                         
  15   2  -2         92.98         87.80         3.52 o                         
  16   2  -2        105.29        104.00         3.72 o                         
  17   2  -2         43.68         44.88         3.29 o                         
  18   2  -2        760.98        779.86        15.63 o                         
  19   2  -2         10.65          7.37         3.06 o                         
  20   2  -2        124.38        123.01         6.52 o                         
  21   2  -2         18.14         15.20         3.39 o                         
  22   2  -2        100.96         90.72         6.42 o                         
   0   3  -2      14691.68      15053.06       165.70 o                         
   1   3  -2       4064.57       4251.42        36.33 o                         
   2   3  -2       4558.83       4681.32        42.16 o                         
   3   3  -2        570.48        632.24         6.76 o                         
   4   3  -2       2180.09       2256.95        28.08 o                         
   5   3  -2       3846.01       3841.49        34.80 o                         
   6   3  -2        247.51        242.74         3.33 o                         
   7   3  -2        996.02       1002.46        11.35 o                         
   8   3  -2        978.14        991.12        11.78 o                         
   9   3  -2       1128.80       1119.87        14.57 o                         
  10   3  -2        168.63        161.88         5.56 o                         
  11   3  -2        870.94        870.54        10.48 o                         
  12   3  -2         85.24         83.13         2.82 o                         
  13   3  -2        138.38        132.63         3.50 o                         
  14   3  -2         62.08         59.01         3.14 o                         
  15   3  -2        784.44        783.45        13.46 o                         
  16   3  -2         43.40         41.02         3.53 o                         
  17   3  -2        705.21        715.03        13.09 o                         
  18   3  -2        175.76        166.85         7.49 o                         
  19   3  -2        148.50        156.58        12.51 o                         
  20   3  -2          8.34          4.92         3.49 o                         
  21   3  -2        144.07        153.55         7.63 o                         
   0   4  -2      11016.93      11149.65       122.78 o                         
   1   4  -2       1518.10       1573.84        13.96 o                         
   2   4  -2       1772.18       1758.55        15.12 o                         
   3   4  -2        935.70        986.84        10.18 o                         
   4   4  -2       2946.28       3008.62        28.52 o                         
   5   4  -2       2272.88       2274.50        22.50 o                         
   6   4  -2        828.93        810.95         7.90 o                         
   7   4  -2        640.37        630.55         6.87 o                         
   8   4  -2       5672.38       5667.53        54.01 o                         
   9   4  -2         84.44         78.49         3.00 o                         
  10   4  -2        128.60        121.08         2.64 o                         
  11   4  -2         98.23         93.74         2.85 o                         
  12   4  -2        411.40        422.40         7.31 o                         
  13   4  -2         52.38         50.85         3.36 o                         
  14   4  -2        207.25        205.42         9.03 o                         
  15   4  -2        101.01        100.94         4.77 o                         
  16   4  -2        396.47        390.88         9.79 o                         
  17   4  -2          0.83         -0.30         2.88 o                         
  18   4  -2        161.15        149.37         7.08 o                         
  19   4  -2          9.86          6.10         4.31 o                         
  20   4  -2         30.61         21.94         4.48 o                         
  21   4  -2         20.32         22.36         4.56 o                         
   0   5  -2       2310.41       2345.29        29.50 o                         
   1   5  -2       2885.40       2957.63        24.99 o                         
   2   5  -2        977.71        952.89         9.49 o                         
   3   5  -2        140.27        140.86         2.56 o                         
   4   5  -2        224.66        221.86         3.34 o                         
   5   5  -2       2775.58       2797.21        29.21 o                         
   6   5  -2        687.77        693.01         8.45 o                         
   7   5  -2       1858.65       1849.46        19.93 o                         
   8   5  -2        596.90        595.31         7.77 o                         
   9   5  -2        674.24        688.78         9.98 o                         
  10   5  -2        238.38        233.59         5.13 o                         
  11   5  -2        318.20        300.35         6.19 o                         
  12   5  -2        178.37        186.70         7.40 o                         
  13   5  -2         81.01         74.76         5.65 o                         
  14   5  -2         24.03         26.95         3.03 o                         
  15   5  -2        597.83        587.02        14.24 o                         
  16   5  -2         37.77         30.30         4.39 o                         
  17   5  -2        306.94        324.69        10.87 o                         
  18   5  -2         46.63         50.34         9.19 o                         
  19   5  -2         50.75         46.67         4.79 o                         
  20   5  -2         38.05         40.99         4.98 o                         
   0   6  -2         30.29         32.29         1.74 o                         
   1   6  -2        824.75        828.69         7.93 o                         
   2   6  -2        557.97        561.31         7.03 o                         
   3   6  -2        791.99        845.94         9.91 o                         
   4   6  -2        516.58        506.23         6.85 o                         
   5   6  -2        699.43        698.64        10.44 o                         
   6   6  -2        892.09        903.11        10.88 o                         
   7   6  -2         67.06         63.13         2.62 o                         
   8   6  -2        335.40        345.45         6.54 o                         
   9   6  -2         13.79         14.82         2.09 o                         
  10   6  -2        206.11        207.58         5.27 o                         
  11   6  -2        109.15        107.72         4.52 o                         
  12   6  -2         83.15         69.45         4.01 o                         
  13   6  -2         39.62         45.79         5.05 o                         
  14   6  -2        596.57        598.35        14.40 o                         
  15   6  -2         62.46         52.72         5.26 o                         
  16   6  -2         70.07         76.32         6.07 o                         
  17   6  -2        114.43        114.30         7.46 o                         
  18   6  -2        208.71        206.74         8.31 o                         
  19   6  -2        107.97        105.53         6.71 o                         
   0   7  -2        970.68        992.41        21.05 o                         
   1   7  -2        533.42        541.19        10.38 o                         
   2   7  -2        292.73        293.82         4.93 o                         
   3   7  -2        881.00        905.08        10.93 o                         
   4   7  -2        168.03        169.42         3.86 o                         
   5   7  -2        782.09        764.91        10.41 o                         
   6   7  -2        198.39        204.47         4.49 o                         
   7   7  -2        409.28        412.88         7.50 o                         
   8   7  -2        101.97         99.96         4.00 o                         
   9   7  -2        256.79        254.94         6.05 o                         
  10   7  -2        132.85        121.29         4.62 o                         
  11   7  -2        500.40        515.10         9.46 o                         
  12   7  -2         59.00         58.78         4.03 o                         
  13   7  -2        537.82        538.86        13.66 o                         
  14   7  -2        130.77        124.16         7.18 o                         
  15   7  -2        190.19        197.71         8.88 o                         
  16   7  -2         94.64         99.15         7.32 o                         
  17   7  -2        112.47        109.16         6.54 o                         
  18   7  -2          5.08          7.04         3.86 o                         
   0   8  -2        396.73        409.96        10.08 o                         
   1   8  -2         51.98         49.29         3.21 o                         
   2   8  -2        297.14        295.62         6.36 o                         
   3   8  -2        578.94        597.45         9.78 o                         
   4   8  -2        929.88        932.78        13.45 o                         
   5   8  -2         80.57         78.48         3.60 o                         
   6   8  -2         56.58         54.92         3.15 o                         
   7   8  -2        294.40        291.31         6.38 o                         
   8   8  -2        135.39        134.98         4.76 o                         
   9   8  -2        104.32         98.86         4.34 o                         
  10   8  -2        265.93        250.64         6.54 o                         
  11   8  -2         20.35         23.94         3.21 o                         
  12   8  -2        568.22        579.04        15.14 o                         
  13   8  -2         29.77         32.53         4.57 o                         
  14   8  -2         99.21        110.40         6.08 o                         
  15   8  -2         18.08         18.30         4.09 o                         
  16   8  -2         80.28         74.36         6.95 o                         
   0   9  -2        304.79        304.06        10.61 o                         
   1   9  -2        462.67        452.80         8.97 o                         
   2   9  -2         32.97         34.05         3.01 o                         
   3   9  -2       1174.43       1185.89        20.31 o                         
   4   9  -2         35.43         37.75         3.60 o                         
   5   9  -2        436.01        435.06         9.47 o                         
   6   9  -2         36.24         35.25         3.57 o                         
   7   9  -2        243.96        231.65         7.56 o                         
   8   9  -2         53.29         48.97         3.91 o                         
   9   9  -2        176.95        182.16        10.19 o                         
  10   9  -2        157.03        141.81         5.91 o                         
  11   9  -2        459.05        454.50         9.50 o                         
  12   9  -2         31.10         30.20         4.31 o                         
  13   9  -2        331.22        342.95        11.04 o                         
  14   9  -2         19.79         21.43         4.17 o                         
   0  10  -2        121.46        103.96        13.49 o                         
   1  10  -2        215.54        221.08         7.54 o                         
   2  10  -2        497.71        498.98        14.46 o                         
   3  10  -2         81.96         72.14         4.78 o                         
   4  10  -2        200.84        203.06         6.77 o                         
   5  10  -2        306.70        306.60         8.21 o                         
   6  10  -2        383.45        381.28         9.30 o                         
   7  10  -2        140.64        142.05         7.37 o                         
   8  10  -2         92.90         88.79         5.29 o                         
   9  10  -2         68.25         62.55         4.75 o                         
  10  10  -2        382.70        393.50        10.77 o                         
  11  10  -2         37.61         28.99         4.61 o                         
  12  10  -2         80.76         75.90         8.41 o                         
   0  11  -2        219.90        211.77        13.21 o                         
   1  11  -2         27.32         22.54         4.08 o                         
   2  11  -2          6.40          6.11         3.46 o                         
   3  11  -2        186.78        189.42         7.91 o                         
   4  11  -2         42.14         44.13         6.00 o                         
   5  11  -2         28.91         20.75         4.03 o                         
   6  11  -2         42.50         40.16         4.64 o                         
   7  11  -2        145.96        152.18         7.42 o                         
   8  11  -2          5.85         -0.07         3.54 o                         
   2   0  -1          4.79         14.09         0.95 o                         
   4   0  -1        148.20        163.40         2.74 o                         
   6   0  -1       4136.82       4317.98        52.64 o                         
   8   0  -1        573.84        590.69        10.83 o                         
  10   0  -1        624.87        632.21        19.13 o                         
  12   0  -1        161.44        157.30         5.80 o                         
  14   0  -1       1135.37       1194.01        21.05 o                         
  16   0  -1       1169.79       1240.54        22.66 o                         
  18   0  -1         80.69         73.47         4.80 o                         
  20   0  -1        476.33        507.23        13.28 o                         
  22   0  -1         91.47         72.58         7.73 o                         
   1   1  -1         28.17         34.06         0.85 o                         
   2   1  -1         20.54         22.07         0.82 o                         
   3   1  -1         86.90         92.52         1.66 o                         
   4   1  -1        334.40        349.46         4.32 o                         
   5   1  -1        998.49        964.11        10.38 o                         
   6   1  -1        239.76        236.60         3.10 o                         
   7   1  -1        236.98        230.58         3.18 o                         
   8   1  -1       1202.90       1218.45        15.47 o                         
   9   1  -1        220.85        206.30         5.97 o                         
  10   1  -1        985.53        987.21        12.08 o                         
  11   1  -1        962.20        952.80        12.27 o                         
  12   1  -1        274.02        274.31         4.91 o                         
  13   1  -1        415.60        403.19         6.66 o                         
  14   1  -1         43.17         39.93         2.42 o                         
  15   1  -1         71.42         66.67         3.16 o                         
  16   1  -1        220.33        213.70         4.96 o                         
  17   1  -1         13.07         14.25         2.17 o                         
  18   1  -1         51.67         47.07         3.09 o                         
  19   1  -1        523.18        530.68         9.55 o                         
  20   1  -1         69.25         70.59         4.67 o                         
  21   1  -1        240.45        235.02         8.49 o                         
  22   1  -1         63.11         62.81         5.15 o                         
   1   2  -1         42.87         45.27         1.06 o                         
   2   2  -1       1447.83       1591.66        14.52 o                         
   3   2  -1       1184.67       1263.71        13.03 o                         
   4   2  -1        182.31        215.22         2.90 o                         
   5   2  -1       1063.60       1096.90        12.26 o                         
   6   2  -1        714.62        733.73         8.73 o                         
   7   2  -1         63.54         59.83         2.23 o                         
   8   2  -1        145.18        140.93         3.25 o                         
   9   2  -1        144.54        147.18         2.84 o                         
  10   2  -1       2322.18       2323.38        25.82 o                         
  11   2  -1       1065.01       1073.89        13.16 o                         
  12   2  -1        152.32        143.96         3.75 o                         
  13   2  -1         20.72         21.44         1.85 o                         
  14   2  -1        208.03        203.19         4.00 o                         
  15   2  -1        210.05        206.83         5.60 o                         
  16   2  -1        237.94        239.57         5.52 o                         
  17   2  -1        148.68        151.80         6.23 o                         
  18   2  -1        259.04        251.50         8.30 o                         
  19   2  -1         64.29         69.15         4.78 o                         
  20   2  -1        122.83        119.31         5.51 o                         
  21   2  -1         86.34         89.95         5.03 o                         
  22   2  -1        190.81        194.50         7.91 o                         
   1   3  -1        138.33        156.14         1.73 o                         
   2   3  -1         17.33         17.51         0.66 o                         
   3   3  -1        533.53        541.88         5.86 o                         
   4   3  -1          3.38          5.86         0.84 o                         
   5   3  -1        103.64        101.60         1.59 o                         
   6   3  -1        403.84        404.93         4.67 o                         
   7   3  -1        212.65        212.27         3.11 o                         
   8   3  -1         44.58         42.28         1.40 o                         
   9   3  -1        132.50        129.38         2.37 o                         
  10   3  -1        860.59        862.98         9.22 o                         
  11   3  -1         16.83         13.05         1.50 o                         
  12   3  -1         72.28         69.70         2.45 o                         
  13   3  -1        309.32        313.11         5.31 o                         
  14   3  -1        120.98        121.14         3.80 o                         
  15   3  -1        101.00         99.73         4.24 o                         
  16   3  -1        411.88        413.94         8.35 o                         
  17   3  -1         44.13         35.26         3.59 o                         
  18   3  -1        189.64        183.50        12.34 o                         
  19   3  -1         86.94         92.95         5.41 o                         
  20   3  -1          8.35          5.29         3.63 o                         
  21   3  -1         43.34         47.89         5.07 o                         
   1   4  -1        126.50        120.50         1.59 o                         
   2   4  -1        633.85        660.58         6.13 o                         
   3   4  -1         32.05         32.37         1.18 o                         
   4   4  -1        319.63        334.02         4.15 o                         
   5   4  -1        225.25        223.98         3.24 o                         
   6   4  -1        219.18        209.97         3.24 o                         
   7   4  -1         76.41         75.04         1.78 o                         
   8   4  -1        357.33        352.92         4.49 o                         
   9   4  -1         71.94         67.27         2.88 o                         
  10   4  -1         15.75         16.16         1.40 o                         
  11   4  -1        214.52        211.72         4.40 o                         
  12   4  -1        208.25        202.93         4.51 o                         
  13   4  -1        221.88        224.48         5.30 o                         
  14   4  -1        256.98        256.85         7.33 o                         
  15   4  -1        104.81        103.30         5.35 o                         
  16   4  -1        214.80        203.08         7.12 o                         
  17   4  -1         25.79         20.67         4.49 o                         
  18   4  -1         63.17         67.54         4.72 o                         
  19   4  -1        131.72        135.04         6.32 o                         
  20   4  -1        183.06        188.99         9.14 o                         
  21   4  -1         80.87         84.39         6.15 o                         
   1   5  -1         36.06         34.72         1.03 o                         
   2   5  -1        367.21        371.48         3.95 o                         
   3   5  -1        121.41        123.37         2.35 o                         
   4   5  -1        209.69        199.43         3.13 o                         
   5   5  -1         52.06         45.01         1.84 o                         
   6   5  -1        558.00        551.96         7.23 o                         
   7   5  -1        324.53        315.85         4.87 o                         
   8   5  -1        741.86        739.10         9.26 o                         
   9   5  -1        205.39        199.28         4.35 o                         
  10   5  -1        220.34        209.24         6.93 o                         
  11   5  -1         17.43         16.29         2.14 o                         
  12   5  -1        224.98        229.68         5.49 o                         
  13   5  -1        120.22        127.11         4.67 o                         
  14   5  -1        345.65        345.56         8.06 o                         
  15   5  -1        176.14        175.08         6.88 o                         
  16   5  -1          9.41         14.83         3.38 o                         
  17   5  -1         12.63          8.86         3.98 o                         
  18   5  -1         90.35         97.21         6.11 o                         
  19   5  -1         63.36         51.65         5.16 o                         
  20   5  -1          8.20          3.18         4.34 o                         
   1   6  -1        242.11        233.04         3.14 o                         
   2   6  -1        197.75        203.87         3.26 o                         
   3   6  -1        337.22        329.66         5.62 o                         
   4   6  -1        179.10        171.54         3.62 o                         
   5   6  -1        206.39        202.49         3.85 o                         
   6   6  -1        129.15        139.81         3.25 o                         
   7   6  -1         55.55         55.35         2.54 o                         
   8   6  -1         21.70         19.71         1.99 o                         
   9   6  -1         16.73         15.38         1.96 o                         
  10   6  -1        206.33        206.87         4.79 o                         
  11   6  -1        215.57        219.61         5.16 o                         
  12   6  -1         25.57         20.40         2.83 o                         
  13   6  -1        604.66        632.59        13.43 o                         
  14   6  -1        249.32        242.05         9.59 o                         
  15   6  -1         74.81         66.43         5.64 o                         
  16   6  -1          9.74          8.98         3.93 o                         
  17   6  -1         15.04         20.42         4.29 o                         
  18   6  -1         55.04         54.03         5.06 o                         
  19   6  -1        237.75        255.59         9.13 o                         
   1   7  -1         10.43         14.23         1.28 o                         
   2   7  -1        136.60        131.18         3.17 o                         
   3   7  -1        180.95        180.94         4.33 o                         
   4   7  -1         23.59         23.06         1.79 o                         
   5   7  -1         65.98         65.38         2.74 o                         
   6   7  -1        181.31        184.43         4.66 o                         
   7   7  -1         63.29         62.54         3.22 o                         
   8   7  -1        299.08        310.68         7.23 o                         
   9   7  -1        647.49        673.89        10.89 o                         
  10   7  -1         32.37         30.68         3.00 o                         
  11   7  -1        271.42        275.01         6.61 o                         
  12   7  -1          5.88          7.82         2.69 o                         
  13   7  -1          7.47         -0.02         2.92 o                         
  14   7  -1         58.05         56.12         5.40 o                         
  15   7  -1        124.32        123.42         6.50 o                         
  16   7  -1         66.23         68.43         5.40 o                         
  17   7  -1        192.35        206.16         8.42 o                         
  18   7  -1         52.23         53.59         5.12 o                         
   1   8  -1         11.91         11.24         2.12 o                         
   2   8  -1        148.97        146.61         5.75 o                         
   3   8  -1         16.08         18.97         2.24 o                         
   4   8  -1        184.07        182.05         4.50 o                         
   5   8  -1         40.03         39.35         2.84 o                         
   6   8  -1          8.58          5.77         1.97 o                         
   7   8  -1        132.46        126.92         4.28 o                         
   8   8  -1        123.02        118.19         4.57 o                         
   9   8  -1        146.07        146.62         5.15 o                         
  10   8  -1        133.56        130.99         5.10 o                         
  11   8  -1         12.31         11.23         2.87 o                         
  12   8  -1          2.47          0.56         3.58 o                         
  13   8  -1        183.61        186.97         7.71 o                         
  14   8  -1         48.18         46.76         4.72 o                         
  15   8  -1         53.50         58.81         5.17 o                         
  16   8  -1        142.91        158.40         7.49 o                         
   1   9  -1         69.97         63.15         3.48 o                         
   2   9  -1         36.10         34.29         3.15 o                         
   3   9  -1         62.13         59.46         4.07 o                         
   4   9  -1         10.05          9.33         2.74 o                         
   5   9  -1         25.82         23.65         3.50 o                         
   6   9  -1        125.42        122.57         5.97 o                         
   7   9  -1         11.14          8.45         2.81 o                         
   8   9  -1         39.99         35.03         3.54 o                         
   9   9  -1         70.35         62.63         4.41 o                         
  10   9  -1         30.94         26.48         3.35 o                         
  11   9  -1          8.71         10.06         2.83 o                         
  12   9  -1         70.46         71.16         5.37 o                         
  13   9  -1         87.96         79.86         5.75 o                         
  14   9  -1         83.95         86.35         6.04 o                         
   1  10  -1          4.68          1.67         2.58 o                         
   2  10  -1         89.57         95.84         4.74 o                         
   3  10  -1          9.03          6.53         3.26 o                         
   4  10  -1          6.84          1.30         2.96 o                         
   5  10  -1         15.39         17.91         3.42 o                         
   6  10  -1        215.54        222.10         8.71 o                         
   7  10  -1         25.04         25.44         3.67 o                         
   8  10  -1         59.49         58.24         4.59 o                         
   9  10  -1         58.29         70.35         6.70 o                         
  10  10  -1         57.98         51.97         5.27 o                         
  11  10  -1         18.11         19.73         3.99 o                         
  12  10  -1         26.22         23.63         4.69 o                         
   1  11  -1         37.28         32.29         6.34 o                         
   2  11  -1          6.22          4.66         3.48 o                         
   3  11  -1         13.87         14.61         3.98 o                         
   4  11  -1         24.73         18.33         3.92 o                         
   5  11  -1         16.10         11.45         3.87 o                         
   6  11  -1          6.38          6.86         3.81 o                         
   7  11  -1         40.46         47.86         4.90 o                         
   8  11  -1         20.14         19.97         4.17 o                         
   4   0   0       6035.34       6017.87        79.45 o                         
   6   0   0      13619.35      13524.16       177.97 o                         
   8   0   0       9862.85       9919.77       131.28 o                         
  10   0   0       4484.75       4614.74        62.70 o                         
  12   0   0       1361.02       1419.73        33.44 o                         
  14   0   0        183.52        181.68         6.38 o                         
  16   0   0       1777.70       1834.99        28.28 o                         
  18   0   0          3.07          1.66         2.88 o                         
  20   0   0         42.72         44.39         4.99 o                         
  22   0   0         42.50         37.79         8.08 o                         
   0   1   0       1971.24       1943.77       100.99 o                         
   1   1   0       1660.11       1638.20        48.24 o                         
   2   1   0        620.53        659.73         6.18 o                         
   3   1   0       6127.59       6241.02        53.09 o                         
   4   1   0        921.28        968.86         8.40 o                         
   5   1   0       9283.80       9334.95        79.39 o                         
   6   1   0        937.91        990.61        10.14 o                         
   7   1   0       1705.51       1769.18        17.49 o                         
   8   1   0        332.17        341.59         5.42 o                         
   9   1   0       2895.25       2901.81        28.33 o                         
  10   1   0          3.07          5.93         1.01 o                         
  11   1   0          1.97          0.65         1.04 o                         
  12   1   0        190.44        179.30         3.54 o                         
  13   1   0        931.72        956.93        11.62 o                         
  14   1   0         19.13         17.01         1.82 o                         
  15   1   0        168.11        180.50         4.31 o                         
  16   1   0         13.40         12.84         1.98 o                         
  17   1   0        288.57        296.44         6.42 o                         
  18   1   0        135.15        132.94         4.51 o                         
  19   1   0        321.33        312.91         8.34 o                         
  20   1   0          9.27          8.18         3.19 o                         
  21   1   0         67.04         67.40         4.98 o                         
  22   1   0        111.98        118.14         5.70 o                         
   0   2   0      18820.24      18167.51       217.20 o                         
   1   2   0        738.33        907.93         8.09 o                         
   2   2   0       2873.58       2863.05        22.03 o                         
   3   2   0       6335.33       6611.53        54.11 o                         
   4   2   0        778.59        888.56         7.57 o                         
   5   2   0       2698.99       2561.92        21.53 o                         
   6   2   0      11819.14      12041.45       102.45 o                         
   7   2   0        905.50        942.42         9.38 o                         
   8   2   0          3.02          7.99         0.90 o                         
   9   2   0        490.99        484.65         5.99 o                         
  10   2   0       5403.99       5474.78        52.36 o                         
  11   2   0       1611.18       1608.51        15.92 o                         
  12   2   0        129.23        125.96         3.07 o                         
  13   2   0          0.08          0.03         1.18 o                         
  14   2   0        885.94        875.63        10.46 o                         
  15   2   0          2.17          4.03         1.50 o                         
  16   2   0        886.67        908.28        12.75 o                         
  17   2   0         34.42         33.01         2.88 o                         
  18   2   0        476.40        471.86        10.33 o                         
  19   2   0          7.42          7.77         4.21 o                         
  20   2   0        175.93        184.53         6.69 o                         
  21   2   0          0.41          3.83         3.39 o                         
  22   2   0        309.36        320.73         9.38 o                         
   1   3   0          2.83          5.63         0.50 o                         
   2   3   0       2082.63       2316.42        19.43 o                         
   3   3   0       8794.11       8687.45        68.46 o                         
   4   3   0          0.02          1.38         0.85 o                         
   5   3   0          0.61          4.19         0.92 o                         
   6   3   0         15.31         15.87         0.73 o                         
   7   3   0       1628.90       1616.85        14.14 o                         
   8   3   0        444.03        438.50         4.68 o                         
   9   3   0       1090.36       1067.16        10.87 o                         
  10   3   0         14.89         17.26         1.33 o                         
  11   3   0         85.25         77.50         2.12 o                         
  12   3   0        542.46        539.90         6.62 o                         
  13   3   0        752.38        743.65        11.26 o                         
  14   3   0         21.07         20.82         2.22 o                         
  15   3   0         14.00         13.10         2.12 o                         
  16   3   0         14.26         14.43         2.62 o                         
  17   3   0        265.99        263.46         6.80 o                         
  18   3   0         46.23         36.28         3.43 o                         
  19   3   0        307.15        318.62         8.82 o                         
  20   3   0          4.65          0.62         3.26 o                         
  21   3   0         10.76          6.97         3.78 o                         
   0   4   0       3057.38       3162.39        35.96 o                         
   1   4   0        414.44        466.84         4.50 o                         
   2   4   0        643.37        617.43         5.81 o                         
   3   4   0         43.89         50.30         1.19 o                         
   4   4   0       5959.08       6083.73        57.39 o                         
   5   4   0        783.02        781.36         7.98 o                         
   6   4   0        573.34        574.97         5.90 o                         
   7   4   0        488.48        494.77         5.31 o                         
   8   4   0        188.75        179.60         2.85 o                         
   9   4   0        457.46        446.94         5.83 o                         
  10   4   0        560.61        545.45         7.87 o                         
  11   4   0        404.37        374.99         6.24 o                         
  12   4   0        728.14        723.32        10.17 o                         
  13   4   0        295.06        293.28         6.10 o                         
  14   4   0          1.98          3.61         2.10 o                         
  15   4   0         30.41         26.92         3.44 o                         
  16   4   0        802.63        783.81        17.15 o                         
  17   4   0          8.22          7.77         3.15 o                         
  18   4   0        175.42        174.35         6.71 o                         
  19   4   0         11.97         14.18         3.40 o                         
  20   4   0        324.51        315.12        14.80 o                         
  21   4   0          1.02          0.97         3.28 o                         
   0   5   0        320.62        358.97         5.33 o                         
   1   5   0         44.28         38.61         1.26 o                         
   2   5   0       1140.47       1241.77        11.12 o                         
   3   5   0       2028.24       2099.03        18.88 o                         
   4   5   0        240.50        220.84         3.29 o                         
   5   5   0        565.53        575.05         6.76 o                         
   6   5   0         94.81        103.28         2.60 o                         
   7   5   0        649.10        626.99         8.01 o                         
   8   5   0       2353.23       2391.43        27.19 o                         
   9   5   0        160.61        152.40         3.86 o                         
  10   5   0         94.28         91.51         3.33 o                         
  11   5   0        105.83         98.64         3.84 o                         
  12   5   0          0.14          1.42         1.86 o                         
  13   5   0        145.47        147.56         4.78 o                         
  14   5   0         16.11         18.49         2.58 o                         
  15   5   0          8.27          6.90         2.88 o                         
  16   5   0         15.90         22.78         3.34 o                         
  17   5   0        120.03        115.79         5.72 o                         
  18   5   0        219.37        215.52         7.47 o                         
  19   5   0        148.61        145.47         7.41 o                         
  20   5   0         83.64         82.39         5.94 o                         
   0   6   0         20.58         14.31         2.45 o                         
   1   6   0         66.90         54.98         1.98 o                         
   2   6   0       1516.23       1520.86        14.32 o                         
   3   6   0       2419.71       2373.17        22.65 o                         
   4   6   0        500.37        510.93         6.84 o                         
   5   6   0          3.59          8.10         1.38 o                         
   6   6   0       1079.49       1090.43        12.76 o                         
   7   6   0        168.94        163.36         4.81 o                         
   8   6   0         13.81         12.95         1.90 o                         
   9   6   0          9.14          8.34         1.79 o                         
  10   6   0       1373.75       1380.82        17.43 o                         
  11   6   0          6.11          2.62         1.90 o                         
  12   6   0         71.12         72.77         3.71 o                         
  13   6   0        518.93        530.49        11.91 o                         
  14   6   0        280.61        273.42         7.24 o                         
  15   6   0        175.74        177.04         7.64 o                         
  16   6   0        194.07        195.37         7.96 o                         
  17   6   0        127.79        130.93         7.50 o                         
  18   6   0        327.65        345.98        10.27 o                         
  19   6   0         24.42         24.96         4.40 o                         
   0   7   0          0.52         -1.19         1.21 o                         
   1   7   0          4.08          6.33         1.12 o                         
   2   7   0        574.07        592.18         7.49 o                         
   3   7   0        352.90        337.66         7.14 o                         
   4   7   0         90.33         83.44         2.59 o                         
   5   7   0         37.48         32.26         2.08 o                         
   6   7   0         20.82         23.28         2.10 o                         
   7   7   0         21.40         22.12         2.12 o                         
   8   7   0       1273.71       1306.95        17.89 o                         
   9   7   0         26.80         28.78         2.75 o                         
  10   7   0        237.54        240.07         6.21 o                         
  11   7   0          2.93          5.88         2.25 o                         
  12   7   0         57.47         60.08         3.73 o                         
  13   7   0        121.18        115.32         5.37 o                         
  14   7   0          8.56         10.69         3.47 o                         
  15   7   0        125.49        132.88         6.82 o                         
  16   7   0          5.32          5.80         4.16 o                         
  17   7   0        149.74        145.64        11.54 o                         
  18   7   0          6.99         11.87         4.11 o                         
   0   8   0       1676.49       1664.17        28.47 o                         
   1   8   0        205.82        205.88         4.83 o                         
   2   8   0       1021.26       1044.78        14.76 o                         
   3   8   0        359.01        361.29         6.40 o                         
   4   8   0       1554.37       1589.21        20.91 o                         
   5   8   0        325.48        335.99         7.56 o                         
   6   8   0        129.61        131.89         4.41 o                         
   7   8   0          0.00          1.05         1.95 o                         
   8   8   0       1207.51       1273.60        16.80 o                         
   9   8   0          5.72          5.98         2.30 o                         
  10   8   0        228.55        221.74         5.75 o                         
  11   8   0          0.97         -1.68         2.25 o                         
  12   8   0        580.37        579.58         9.98 o                         
  13   8   0        142.50        139.37         5.59 o                         
  14   8   0         88.69         88.67         5.20 o                         
  15   8   0          1.49          0.67         3.02 o                         
  16   8   0        164.65        150.04         7.47 o                         
   0   9   0        779.13        789.44        16.64 o                         
   1   9   0        661.64        660.02        10.36 o                         
   2   9   0          0.21          1.92         2.26 o                         
   3   9   0          0.07          1.00         2.52 o                         
   4   9   0         69.51         68.84         5.08 o                         
   5   9   0        169.56        157.24         6.66 o                         
   6   9   0        401.99        412.62         9.12 o                         
   7   9   0        227.17        213.43         6.55 o                         
   8   9   0         13.84         11.00         2.97 o                         
   9   9   0         60.36         57.11         4.24 o                         
  10   9   0        101.38        105.97         5.02 o                         
  11   9   0         73.03         72.16         4.41 o                         
  12   9   0          1.42          1.45         2.68 o                         
  13   9   0        102.22         95.43         6.44 o                         
  14   9   0         24.91         31.98         4.27 o                         
   0  10   0          0.13         -2.08         3.35 o                         
   1  10   0         10.80         17.65         2.90 o                         
   2  10   0        779.51        782.82        13.14 o                         
   3  10   0        230.97        254.32         7.50 o                         
   4  10   0        130.52        138.17         6.11 o                         
   5  10   0         17.08         15.13         3.40 o                         
   6  10   0        341.57        345.01         8.86 o                         
   7  10   0         56.85         50.02         4.72 o                         
   8  10   0         89.87         93.23         5.92 o                         
   9  10   0         71.79         74.98         5.45 o                         
  10  10   0        178.05        172.02         7.77 o                         
  11  10   0         70.45         61.18         4.66 o                         
  12  10   0        278.28        277.84        10.35 o                         
   0  11   0        194.26        174.29        10.21 o                         
   1  11   0        136.35        136.26         6.49 o                         
   2  11   0         84.26         74.02         5.33 o                         
   3  11   0         73.92         71.33         4.96 o                         
   4  11   0         19.92         19.63         3.81 o                         
   5  11   0        496.77        511.41        13.57 o                         
   6  11   0        142.84        144.99         6.83 o                         
   7  11   0         59.90         65.35         6.61 o                         
   8  11   0          0.07         -3.16         3.54 o                         
   2   0   1          4.76         12.58         1.12 o                         
   4   0   1        146.95        164.79         2.89 o                         
   6   0   1       4121.69       4318.13        52.67 o                         
   8   0   1        572.80        599.93         8.73 o                         
  10   0   1        628.48        621.79         9.49 o                         
  12   0   1        159.46        156.62         4.67 o                         
  14   0   1       1129.73       1139.20        18.98 o                         
  16   0   1       1163.28       1199.71        20.08 o                         
  18   0   1         82.44         88.13         7.46 o                         
  20   0   1        476.28        478.53        13.06 o                         
  22   0   1         89.25         96.91         8.29 o                         
   1   1   1         28.15         31.65         0.98 o                         
   2   1   1         20.34         21.35         0.50 o                         
   3   1   1         85.37         89.09         1.16 o                         
   4   1   1        333.26        345.85         3.38 o                         
   5   1   1       1003.21        992.31         9.00 o                         
   6   1   1        239.41        234.50         2.96 o                         
   7   1   1        238.32        236.76         3.32 o                         
   8   1   1       1201.49       1200.11        11.87 o                         
   9   1   1        219.72        211.43         3.13 o                         
  10   1   1        982.94        990.22         9.85 o                         
  11   1   1        966.31        956.91         9.72 o                         
  12   1   1        272.00        274.00         4.05 o                         
  13   1   1        419.46        412.94         5.40 o                         
  14   1   1         43.40         42.66         2.25 o                         
  15   1   1         75.05         70.67         2.81 o                         
  16   1   1        219.22        225.61         4.73 o                         
  17   1   1         11.83         10.45         2.23 o                         
  18   1   1         51.28         52.06         3.12 o                         
  19   1   1        529.68        551.52        10.99 o                         
  20   1   1         68.24         61.05         4.88 o                         
  21   1   1        242.42        256.19         7.46 o                         
  22   1   1         63.16         66.33         4.84 o                         
   1   2   1         43.06         46.01         0.73 o                         
   2   2   1       1445.52       1578.26        13.35 o                         
   3   2   1       1185.60       1261.03        10.39 o                         
   4   2   1        183.13        219.44         2.21 o                         
   5   2   1       1063.94       1073.51         9.16 o                         
   6   2   1        710.69        727.41         6.53 o                         
   7   2   1         63.81         65.87         1.41 o                         
   8   2   1        145.86        139.76         2.24 o                         
   9   2   1        146.02        143.90         2.41 o                         
  10   2   1       2324.10       2298.68        21.22 o                         
  11   2   1       1067.03       1059.29        10.67 o                         
  12   2   1        152.48        143.94         2.82 o                         
  13   2   1         20.98         20.91         1.48 o                         
  14   2   1        205.02        204.10         4.05 o                         
  15   2   1        208.49        206.27         4.95 o                         
  16   2   1        236.60        234.63         5.20 o                         
  17   2   1        148.86        145.30         4.68 o                         
  18   2   1        256.18        272.76         7.08 o                         
  19   2   1         65.10         58.83         4.11 o                         
  20   2   1        121.07        118.09         5.56 o                         
  21   2   1         87.69         87.09         5.11 o                         
  22   2   1        189.04        181.85         7.43 o                         
   1   3   1        138.63        155.65         1.72 o                         
   2   3   1         17.30         19.74         0.59 o                         
   3   3   1        534.22        539.05         4.74 o                         
   4   3   1          3.46          4.78         0.55 o                         
   5   3   1        104.14        100.77         1.32 o                         
   6   3   1        406.64        406.10         4.02 o                         
   7   3   1        209.36        213.78         2.45 o                         
   8   3   1         45.11         42.69         1.23 o                         
   9   3   1        130.41        126.47         2.19 o                         
  10   3   1        857.91        867.76         9.11 o                         
  11   3   1         16.31         16.40         1.18 o                         
  12   3   1         72.17         70.77         3.21 o                         
  13   3   1        309.36        308.73         5.43 o                         
  14   3   1        120.12        113.05         3.86 o                         
  15   3   1        102.87        103.02         3.71 o                         
  16   3   1        412.56        425.69         7.46 o                         
  17   3   1         42.59         40.38         3.41 o                         
  18   3   1        189.13        194.62         6.24 o                         
  19   3   1         85.33         87.59         4.95 o                         
  20   3   1          7.96          5.92         3.38 o                         
  21   3   1         45.04         43.63         4.96 o                         
   1   4   1        127.08        119.36         1.62 o                         
   2   4   1        633.35        662.32         6.45 o                         
   3   4   1         32.01         31.05         0.96 o                         
   4   4   1        318.48        326.49         3.75 o                         
   5   4   1        224.47        222.85         2.88 o                         
   6   4   1        222.80        215.31         2.90 o                         
   7   4   1         76.43         74.34         1.43 o                         
   8   4   1        361.80        354.73         4.35 o                         
   9   4   1         72.44         69.56         2.23 o                         
  10   4   1         14.39         14.62         1.44 o                         
  11   4   1        214.45        206.79         4.87 o                         
  12   4   1        206.75        203.62         4.88 o                         
  13   4   1        221.14        217.38         5.29 o                         
  14   4   1        262.10        259.75         6.44 o                         
  15   4   1        103.77         98.83         4.25 o                         
  16   4   1        215.22        225.12         7.48 o                         
  17   4   1         25.77         11.76         3.57 o                         
  18   4   1         66.36         69.11         4.86 o                         
  19   4   1        130.30        145.04         6.68 o                         
  20   4   1        178.95        181.41         7.49 o                         
  21   4   1         81.33         86.46         5.65 o                         
   1   5   1         36.14         33.41         1.06 o                         
   2   5   1        367.62        368.05         4.21 o                         
   3   5   1        121.97        124.98         2.22 o                         
   4   5   1        210.83        205.97         3.33 o                         
   5   5   1         52.33         47.49         1.89 o                         
   6   5   1        559.33        566.38         7.36 o                         
   7   5   1        320.58        307.90         5.38 o                         
   8   5   1        742.42        745.18        10.15 o                         
   9   5   1        206.46        198.43         4.48 o                         
  10   5   1        219.03        203.14         4.63 o                         
  11   5   1         17.20         19.68         2.14 o                         
  12   5   1        226.73        221.35         5.57 o                         
  13   5   1        116.78        116.18         4.53 o                         
  14   5   1        345.36        336.59         6.86 o                         
  15   5   1        179.06        183.11         5.68 o                         
  16   5   1          8.98          9.19         3.13 o                         
  17   5   1         13.57         11.38         3.25 o                         
  18   5   1         91.49         97.35         5.53 o                         
  19   5   1         60.54         60.94         4.90 o                         
  20   5   1          8.38         11.32         4.20 o                         
   1   6   1        242.30        235.84         3.43 o                         
   2   6   1        197.65        201.38         2.91 o                         
   3   6   1        336.18        327.92         4.32 o                         
   4   6   1        177.81        171.93         3.11 o                         
   5   6   1        206.45        198.70         3.58 o                         
   6   6   1        128.73        136.02         3.64 o                         
   7   6   1         56.30         50.49         2.58 o                         
   8   6   1         22.40         23.06         2.14 o                         
   9   6   1         16.62         14.19         2.01 o                         
  10   6   1        204.33        202.53         4.98 o                         
  11   6   1        216.59        227.55         5.32 o                         
  12   6   1         26.22         25.40         2.57 o                         
  13   6   1        601.02        625.79        10.10 o                         
  14   6   1        249.56        255.01         7.36 o                         
  15   6   1         73.84         77.96         4.30 o                         
  16   6   1          8.79          8.10         3.78 o                         
  17   6   1         14.84         15.41         3.83 o                         
  18   6   1         54.56         48.56         5.09 o                         
  19   6   1        237.32        233.50         9.16 o                         
   1   7   1         10.44         13.03         1.27 o                         
   2   7   1        137.13        127.75         3.04 o                         
   3   7   1        181.88        180.79         3.85 o                         
   4   7   1         23.67         23.14         1.71 o                         
   5   7   1         66.24         66.03         2.73 o                         
   6   7   1        181.66        186.52         4.71 o                         
   7   7   1         62.18         56.12         2.51 o                         
   8   7   1        296.70        299.42         5.32 o                         
   9   7   1        650.04        674.73         9.57 o                         
  10   7   1         32.46         30.14         2.45 o                         
  11   7   1        275.16        278.48         6.17 o                         
  12   7   1          5.60          6.33         2.49 o                         
  13   7   1          7.28          9.42         3.14 o                         
  14   7   1         57.72         58.85         4.31 o                         
  15   7   1        126.80        137.66         6.87 o                         
  16   7   1         67.05         58.39         5.30 o                         
  17   7   1        195.98        191.39         8.30 o                         
  18   7   1         52.19         56.43         5.51 o                         
   1   8   1         11.87          9.04         1.87 o                         
   2   8   1        149.41        151.57         3.77 o                         
   3   8   1         16.05         17.22         1.93 o                         
   4   8   1        182.32        182.57         4.62 o                         
   5   8   1         39.37         33.72         2.82 o                         
   6   8   1          8.69          6.39         2.12 o                         
   7   8   1        132.92        131.68         5.60 o                         
   8   8   1        122.93        119.77         4.84 o                         
   9   8   1        145.57        147.69         4.89 o                         
  10   8   1        131.21        135.62         4.94 o                         
  11   8   1         12.36          9.11         2.72 o                         
  12   8   1          2.49          0.32         2.53 o                         
  13   8   1        184.04        184.36         6.37 o                         
  14   8   1         46.25         49.59         4.49 o                         
  15   8   1         52.31         62.42         7.67 o                         
  16   8   1        140.44        142.30         7.35 o                         
   1   9   1         69.14         69.99         4.82 o                         
   2   9   1         36.07         34.50         3.35 o                         
   3   9   1         62.82         56.20         4.46 o                         
   4   9   1         10.08          5.55         3.03 o                         
   5   9   1         26.32         24.45         3.03 o                         
   6   9   1        125.97        119.82         5.36 o                         
   7   9   1         11.03          7.92         2.72 o                         
   8   9   1         40.06         42.94         3.45 o                         
   9   9   1         71.54         68.81         4.59 o                         
  10   9   1         30.91         25.66         3.32 o                         
  11   9   1          9.55         11.57         2.85 o                         
  12   9   1         70.58         74.32         4.47 o                         
  13   9   1         89.48         86.99         5.22 o                         
  14   9   1         84.95         81.82         5.90 o                         
   1  10   1          4.66          3.64         2.68 o                         
   2  10   1         89.83         86.16         4.61 o                         
   3  10   1          8.97          5.33         2.90 o                         
   4  10   1          6.58          6.01         3.00 o                         
   5  10   1         15.64         15.55         3.65 o                         
   6  10   1        215.07        225.11         8.08 o                         
   7  10   1         25.00         22.49         3.97 o                         
   8  10   1         59.10         53.22         5.66 o                         
   9  10   1         59.47         61.33         5.20 o                         
  10  10   1         56.33         54.34         4.48 o                         
  11  10   1         18.66         22.24         3.55 o                         
  12  10   1         27.25         34.20         3.98 o                         
   1  11   1         37.10         36.11         4.38 o                         
   2  11   1          6.04          3.92         3.16 o                         
   3  11   1         13.90         10.96         3.39 o                         
   4  11   1         25.27         19.08         3.43 o                         
   5  11   1         16.52         11.31         3.46 o                         
   6  11   1          6.44          2.78         3.16 o                         
   7  11   1         41.26         44.20         4.46 o                         
   8  11   1         20.43         18.18         3.88 o                         
   2   0   2       5530.37       5808.33        60.42 o                         
   4   0   2      24027.64      23698.39       287.36 o                         
   6   0   2       1725.45       1869.09        21.80 o                         
   8   0   2       3368.82       3478.95        39.97 o                         
  10   0   2        612.38        616.44        15.67 o                         
  12   0   2       1866.50       1842.75        25.11 o                         
  14   0   2        109.58        122.38         4.26 o                         
  16   0   2        360.08        370.49         8.07 o                         
  18   0   2        235.39        230.71         7.46 o                         
  20   0   2        435.27        455.47        14.78 o                         
  22   0   2          8.34         15.81         5.26 o                         
   0   1   2       1802.15       1842.01        19.40 o                         
   1   1   2       9094.35       9461.57        67.65 o                         
   2   1   2       1192.53       1202.12         9.21 o                         
   3   1   2       2016.04       1999.30        15.03 o                         
   4   1   2       6862.68       7233.90        56.62 o                         
   5   1   2       9272.68       8823.60        72.68 o                         
   6   1   2        161.28        153.13         2.15 o                         
   7   1   2       2184.38       2324.44        20.77 o                         
   8   1   2        630.21        638.41         6.53 o                         
   9   1   2       1172.88       1172.84        11.86 o                         
  10   1   2        171.66        168.04         2.80 o                         
  11   1   2       4014.85       4056.87        34.37 o                         
  12   1   2        124.48        126.31         2.63 o                         
  13   1   2        407.64        418.23         5.53 o                         
  14   1   2         71.92         67.65         2.32 o                         
  15   1   2        333.94        331.70         5.13 o                         
  16   1   2         10.01          8.85         1.73 o                         
  17   1   2        342.58        347.70         6.61 o                         
  18   1   2          3.50          3.97         2.39 o                         
  19   1   2        158.22        166.36         6.06 o                         
  20   1   2          5.84          5.22         2.94 o                         
  21   1   2        104.58        104.55         5.36 o                         
  22   1   2         32.07         32.20         3.82 o                         
   0   2   2       3868.16       3947.25        41.11 o                         
   1   2   2       1126.78       1253.63         9.65 o                         
   2   2   2       9909.50       9776.59        74.39 o                         
   3   2   2       5132.76       5183.27        42.77 o                         
   4   2   2       1830.47       2067.53        16.98 o                         
   5   2   2       4711.85       4889.07        39.09 o                         
   6   2   2       2566.91       2660.08        21.83 o                         
   7   2   2        297.61        283.68         3.18 o                         
   8   2   2       2353.00       2335.69        20.09 o                         
   9   2   2        215.85        207.68         3.00 o                         
  10   2   2       2354.37       2353.90        21.65 o                         
  11   2   2        142.07        143.42         2.69 o                         
  12   2   2        161.91        161.49         3.07 o                         
  13   2   2         17.00         16.83         1.42 o                         
  14   2   2        899.67        910.77         9.54 o                         
  15   2   2         93.49         93.11         3.00 o                         
  16   2   2        102.95        104.77         3.58 o                         
  17   2   2         43.44         39.66         3.12 o                         
  18   2   2        758.57        787.06        13.16 o                         
  19   2   2         10.33          8.11         2.95 o                         
  20   2   2        120.52        125.86         5.75 o                         
  21   2   2         18.11         25.49         3.58 o                         
  22   2   2         99.55         99.93         6.53 o                         
   0   3   2      14698.66      14845.59       155.06 o                         
   1   3   2       4106.76       4227.55        32.59 o                         
   2   3   2       4564.07       4715.13        37.39 o                         
   3   3   2        578.17        642.99         5.74 o                         
   4   3   2       2173.40       2247.37        19.12 o                         
   5   3   2       3902.58       3834.38        34.96 o                         
   6   3   2        245.22        239.97         2.83 o                         
   7   3   2       1005.79        998.77         9.23 o                         
   8   3   2        984.10        986.25         8.90 o                         
   9   3   2       1144.96       1159.37        10.31 o                         
  10   3   2        167.09        153.44         2.74 o                         
  11   3   2        887.12        874.09         9.17 o                         
  12   3   2         84.70         85.56         2.58 o                         
  13   3   2        129.79        128.45         3.42 o                         
  14   3   2         62.10         58.23         2.60 o                         
  15   3   2        790.37        794.15        10.92 o                         
  16   3   2         42.91         41.46         2.85 o                         
  17   3   2        710.17        713.33        12.20 o                         
  18   3   2        175.41        180.79         6.20 o                         
  19   3   2        150.68        150.76         6.11 o                         
  20   3   2          8.40          9.02         3.41 o                         
  21   3   2        142.30        144.61        10.48 o                         
   0   4   2      10957.05      10908.56       122.89 o                         
   1   4   2       1521.58       1567.91        13.08 o                         
   2   4   2       1783.05       1791.86        14.22 o                         
   3   4   2        939.17        981.88         8.34 o                         
   4   4   2       2904.76       2914.38        25.00 o                         
   5   4   2       2273.66       2309.85        19.76 o                         
   6   4   2        824.03        807.67         8.54 o                         
   7   4   2        636.48        621.42         7.06 o                         
   8   4   2       5663.98       5658.09        51.65 o                         
   9   4   2         84.78         75.08         2.26 o                         
  10   4   2        118.20        114.31         2.80 o                         
  11   4   2         98.12         96.86         2.84 o                         
  12   4   2        395.45        386.30         5.98 o                         
  13   4   2         51.27         48.56         2.58 o                         
  14   4   2        210.48        211.70         5.15 o                         
  15   4   2        100.94         95.98         4.34 o                         
  16   4   2        394.64        396.48         8.93 o                         
  17   4   2          0.81          0.82         3.08 o                         
  18   4   2        168.31        176.29         7.44 o                         
  19   4   2         10.03          9.11         3.31 o                         
  20   4   2         30.14         30.19         4.03 o                         
  21   4   2         20.31         12.70         4.30 o                         
   0   5   2       2320.86       2374.89        29.84 o                         
   1   5   2       2917.29       2973.26        25.12 o                         
   2   5   2        979.13        943.75         8.78 o                         
   3   5   2        147.97        149.06         2.25 o                         
   4   5   2        226.31        212.25         2.91 o                         
   5   5   2       2815.87       2851.51        26.57 o                         
   6   5   2        690.17        676.16         9.30 o                         
   7   5   2       1879.64       1836.00        21.48 o                         
   8   5   2        596.18        588.62        10.64 o                         
   9   5   2        683.20        701.05         9.86 o                         
  10   5   2        237.05        233.31         4.69 o                         
  11   5   2        328.85        336.17         5.90 o                         
  12   5   2        178.23        177.63         4.78 o                         
  13   5   2         83.19         83.15         3.68 o                         
  14   5   2         24.11         23.87         2.60 o                         
  15   5   2        602.40        604.20        11.66 o                         
  16   5   2         38.11         38.36         3.38 o                         
  17   5   2        316.02        341.27         8.86 o                         
  18   5   2         47.61         51.12         4.60 o                         
  19   5   2         51.43         48.84         4.75 o                         
  20   5   2         37.72         35.57         4.37 o                         
   0   6   2         24.92         20.05         1.90 o                         
   1   6   2        820.49        801.95         8.72 o                         
   2   6   2        557.30        537.89         6.46 o                         
   3   6   2        794.48        831.35         8.28 o                         
   4   6   2        541.65        530.48         6.27 o                         
   5   6   2        699.47        703.56         8.69 o                         
   6   6   2        878.06        873.29        10.36 o                         
   7   6   2         67.06         69.76         2.56 o                         
   8   6   2        348.49        339.82         5.80 o                         
   9   6   2         14.19         13.16         1.86 o                         
  10   6   2        202.64        205.87         4.68 o                         
  11   6   2        109.52        106.72         3.85 o                         
  12   6   2         84.94         84.24         3.79 o                         
  13   6   2         39.04         43.02         3.02 o                         
  14   6   2        594.54        592.36        10.72 o                         
  15   6   2         62.08         56.56         3.96 o                         
  16   6   2         71.73         70.98         5.27 o                         
  17   6   2        113.98        108.24         5.88 o                         
  18   6   2        207.13        212.42         8.79 o                         
  19   6   2        107.59        108.00         6.87 o                         
   0   7   2        974.60       1005.23        15.90 o                         
   1   7   2        548.78        548.04         6.95 o                         
   2   7   2        293.05        283.14         4.67 o                         
   3   7   2        877.30        887.28        10.71 o                         
   4   7   2        167.25        165.25         4.32 o                         
   5   7   2        790.76        772.47        10.11 o                         
   6   7   2        199.25        199.65         4.09 o                         
   7   7   2        423.17        426.11         7.13 o                         
   8   7   2        100.26         93.63         3.28 o                         
   9   7   2        255.53        256.97         5.08 o                         
  10   7   2        132.19        131.04         4.19 o                         
  11   7   2        508.64        525.40         8.70 o                         
  12   7   2         58.88         54.23         3.22 o                         
  13   7   2        545.20        550.59         9.48 o                         
  14   7   2        130.41        129.90         5.38 o                         
  15   7   2        194.73        206.40         7.19 o                         
  16   7   2         95.24         93.25         6.15 o                         
  17   7   2        116.64        125.30         7.61 o                         
  18   7   2          5.37          4.32         5.50 o                         
   0   8   2        386.10        382.42        11.44 o                         
   1   8   2         51.59         48.99         2.57 o                         
   2   8   2        310.36        297.47         5.45 o                         
   3   8   2        578.54        578.48         8.46 o                         
   4   8   2        932.62        929.64        14.43 o                         
   5   8   2         79.48         77.57         4.06 o                         
   6   8   2         57.02         60.27         2.99 o                         
   7   8   2        295.60        290.50         5.80 o                         
   8   8   2        127.43        130.95         4.66 o                         
   9   8   2        104.49        102.24         4.26 o                         
  10   8   2        276.52        273.91         6.55 o                         
  11   8   2         19.89         16.34         2.95 o                         
  12   8   2        566.38        588.17        10.96 o                         
  13   8   2         30.99         36.63         3.93 o                         
  14   8   2        103.15        106.88         6.03 o                         
  15   8   2         17.66         19.95         4.21 o                         
  16   8   2         74.59         67.66         6.01 o                         
   0   9   2        304.33        307.69         8.12 o                         
   1   9   2        472.27        460.64         8.76 o                         
   2   9   2         32.04         34.20         3.35 o                         
   3   9   2       1174.05       1196.03        20.72 o                         
   4   9   2         34.37         31.82         3.60 o                         
   5   9   2        437.70        432.91         9.38 o                         
   6   9   2         36.26         36.15         3.56 o                         
   7   9   2        251.40        244.08         6.62 o                         
   8   9   2         52.86         57.24         4.12 o                         
   9   9   2        177.40        177.45         6.41 o                         
  10   9   2        158.24        163.48         6.02 o                         
  11   9   2        461.28        483.14         9.87 o                         
  12   9   2         30.54         28.48         3.45 o                         
  13   9   2        339.79        337.84         9.03 o                         
  14   9   2         19.57         19.51         4.21 o                         
   0  10   2        117.11        104.50        15.44 o                         
   1  10   2        214.89        211.38         7.26 o                         
   2  10   2        486.07        480.71        11.56 o                         
   3  10   2         84.07         79.65         4.83 o                         
   4  10   2        203.64        198.47         8.71 o                         
   5  10   2        305.62        312.92        11.55 o                         
   6  10   2        371.11        372.33        17.79 o                         
   7  10   2        141.60        151.27         7.30 o                         
   8  10   2         84.93         79.13         5.70 o                         
   9  10   2         68.34         70.11         4.91 o                         
  10  10   2        378.43        387.17         9.77 o                         
  11  10   2         37.08         35.23         4.01 o                         
  12  10   2         81.58         85.37         6.11 o                         
   0  11   2        219.12        225.89        14.00 o                         
   1  11   2         28.81         21.83         3.76 o                         
   2  11   2          6.14          5.70         3.31 o                         
   3  11   2        192.44        189.21         7.65 o                         
   4  11   2         42.46         41.01         6.19 o                         
   5  11   2         28.86         28.64         3.98 o                         
   6  11   2         41.33         46.83         4.67 o                         
   7  11   2        151.42        147.41         6.82 o                         
   8  11   2          5.93          9.21         3.92 o                         
   2   0   3        155.74        149.84         2.03 o                         
   4   0   3        909.34       1060.90        12.58 o                         
   6   0   3        565.10        588.29         7.65 o                         
   8   0   3        875.19        880.54        11.32 o                         
  10   0   3       1071.75       1049.81        13.63 o                         
  12   0   3       1076.92       1075.47        15.62 o                         
  14   0   3        167.23        168.74         5.03 o                         
  16   0   3        334.31        329.59         7.58 o                         
  18   0   3        319.71        328.47         9.32 o                         
  20   0   3         78.85         79.64         7.08 o                         
  22   0   3         59.12         60.63         7.06 o                         
   1   1   3        121.34        122.37         1.32 o                         
   2   1   3         13.77         12.69         0.44 o                         
   3   1   3        256.46        265.82         2.47 o                         
   4   1   3        377.92        376.09         3.36 o                         
   5   1   3        432.05        463.88         4.25 o                         
   6   1   3        130.79        132.39         2.01 o                         
   7   1   3       1175.68       1179.44        10.63 o                         
   8   1   3         79.35         80.04         1.67 o                         
   9   1   3         30.33         24.62         1.19 o                         
  10   1   3        175.39        170.69         2.85 o                         
  11   1   3        483.17        476.14         5.46 o                         
  12   1   3         12.40         11.77         1.23 o                         
  13   1   3        923.59        938.31         9.69 o                         
  14   1   3         73.31         69.28         2.54 o                         
  15   1   3        216.87        224.50         4.20 o                         
  16   1   3        206.06        201.41         4.16 o                         
  17   1   3         43.36         46.64         2.68 o                         
  18   1   3         63.45         59.44         3.57 o                         
  19   1   3         25.30         25.40         3.04 o                         
  20   1   3          1.44          0.31         2.75 o                         
  21   1   3        193.18        204.84         7.06 o                         
  22   1   3          5.19          5.13         3.47 o                         
   1   2   3        356.36        362.29         3.18 o                         
   2   2   3        496.76        519.51         4.54 o                         
   3   2   3        436.08        441.66         4.00 o                         
   4   2   3        193.84        192.60         2.11 o                         
   5   2   3        134.85        135.24         1.80 o                         
   6   2   3       1262.06       1271.09        12.25 o                         
   7   2   3         86.58         78.13         1.48 o                         
   8   2   3        507.99        499.82         5.08 o                         
   9   2   3       1036.38       1033.51         9.41 o                         
  10   2   3        233.53        228.65         3.14 o                         
  11   2   3        382.46        373.46         4.48 o                         
  12   2   3        239.98        232.96         3.48 o                         
  13   2   3        105.57        100.21         2.49 o                         
  14   2   3        388.57        392.77         5.36 o                         
  15   2   3        272.01        273.51         4.76 o                         
  16   2   3        249.99        256.05         5.46 o                         
  17   2   3        148.32        152.67         6.09 o                         
  18   2   3        320.80        329.50         7.87 o                         
  19   2   3        164.72        162.52         6.25 o                         
  20   2   3         39.88         36.29         3.80 o                         
  21   2   3         17.88         25.96         3.62 o                         
   1   3   3        676.05        716.47         5.69 o                         
   2   3   3         49.54         50.18         1.00 o                         
   3   3   3        717.64        740.54         6.45 o                         
   4   3   3       1099.97       1108.42         9.65 o                         
   5   3   3        858.87        900.53         8.45 o                         
   6   3   3        399.03        400.39         4.32 o                         
   7   3   3         77.54         76.59         1.50 o                         
   8   3   3        583.34        580.89         5.79 o                         
   9   3   3        707.04        707.08         6.93 o                         
  10   3   3        430.43        426.73         5.03 o                         
  11   3   3       1219.81       1219.00        11.78 o                         
  12   3   3        109.84        106.72         2.77 o                         
  13   3   3        171.61        169.54         3.54 o                         
  14   3   3        671.53        687.13         8.72 o                         
  15   3   3        679.35        691.50         9.03 o                         
  16   3   3        239.54        229.28         5.09 o                         
  17   3   3        262.82        264.52         6.31 o                         
  18   3   3        167.27        167.33         6.11 o                         
  19   3   3        127.55        130.94         5.77 o                         
  20   3   3         56.02         56.15         4.83 o                         
  21   3   3        291.80        297.00         8.86 o                         
   1   4   3        190.38        188.43         2.32 o                         
   2   4   3        246.70        249.97         2.97 o                         
   3   4   3        278.16        283.69         3.08 o                         
   4   4   3        322.15        309.09         3.31 o                         
   5   4   3        378.86        383.51         4.19 o                         
   6   4   3        553.37        541.16         6.67 o                         
   7   4   3        432.27        423.53         5.12 o                         
   8   4   3        812.25        795.53         8.83 o                         
   9   4   3         67.13         66.11         2.08 o                         
  10   4   3        762.16        751.44         8.32 o                         
  11   4   3         58.22         57.40         2.29 o                         
  12   4   3         45.65         43.31         2.25 o                         
  13   4   3         48.78         49.29         2.52 o                         
  14   4   3        101.99        103.33         3.53 o                         
  15   4   3        153.49        150.03         4.74 o                         
  16   4   3        210.02        204.42         6.53 o                         
  17   4   3         71.05         75.16         4.57 o                         
  18   4   3         30.76         27.26         3.78 o                         
  19   4   3         11.40          3.82         3.20 o                         
  20   4   3         32.91         35.34         4.30 o                         
  21   4   3         69.44         68.91        13.98 o                         
   1   5   3         62.10         58.63         1.92 o                         
   2   5   3        413.55        407.25         4.39 o                         
   3   5   3        199.50        204.47         2.57 o                         
   4   5   3         10.85          9.44         0.82 o                         
   5   5   3        129.51        131.64         2.23 o                         
   6   5   3        589.39        590.08         6.29 o                         
   7   5   3         50.45         53.90         1.90 o                         
   8   5   3         12.20         11.68         1.37 o                         
   9   5   3         89.89         85.65         2.73 o                         
  10   5   3        264.38        267.09         4.87 o                         
  11   5   3        214.20        218.12         4.89 o                         
  12   5   3        222.40        229.30         5.41 o                         
  13   5   3        241.57        249.42         5.79 o                         
  14   5   3         85.60         81.49         3.91 o                         
  15   5   3        252.04        251.07         6.69 o                         
  16   5   3         61.93         58.85         3.97 o                         
  17   5   3         49.19         49.69         4.11 o                         
  18   5   3          9.44          5.37         3.31 o                         
  19   5   3        143.72        147.89         8.80 o                         
  20   5   3        143.67        148.43         6.96 o                         
   1   6   3          7.89          7.91         1.19 o                         
   2   6   3        165.20        166.00         3.19 o                         
   3   6   3        211.17        211.13         3.10 o                         
   4   6   3        162.87        167.88         3.08 o                         
   5   6   3         99.29         96.95         2.67 o                         
   6   6   3         82.20         80.67         2.67 o                         
   7   6   3        171.24        174.01         3.73 o                         
   8   6   3         41.89         42.44         2.28 o                         
   9   6   3         45.99         41.96         2.39 o                         
  10   6   3        210.69        218.17         4.58 o                         
  11   6   3         79.97         79.15         3.22 o                         
  12   6   3        190.50        194.46         4.67 o                         
  13   6   3         12.91         12.18         2.47 o                         
  14   6   3         38.13         37.70         4.70 o                         
  15   6   3        140.42        146.41         5.81 o                         
  16   6   3        120.85        124.48         5.56 o                         
  17   6   3         17.13         12.79         3.57 o                         
  18   6   3         90.48         98.51         9.14 o                         
  19   6   3         15.92         13.89         4.12 o                         
   1   7   3          7.37          6.51         1.26 o                         
   2   7   3        338.48        333.86         4.88 o                         
   3   7   3         37.62         37.37         1.91 o                         
   4   7   3          7.81          6.91         1.50 o                         
   5   7   3         32.90         34.17         2.14 o                         
   6   7   3         85.60         80.28         3.17 o                         
   7   7   3         99.23         98.92         3.25 o                         
   8   7   3        110.07        110.02         3.50 o                         
   9   7   3         44.62         42.36         2.52 o                         
  10   7   3         43.61         45.17         2.67 o                         
  11   7   3          3.25          4.23         1.93 o                         
  12   7   3         21.64         21.02         2.53 o                         
  13   7   3        156.16        157.28         5.53 o                         
  14   7   3         13.22          7.63         2.90 o                         
  15   7   3         51.11         45.42         4.43 o                         
  16   7   3         74.49         77.24         5.30 o                         
  17   7   3         12.82          8.31         3.71 o                         
   1   8   3         56.37         54.88         2.60 o                         
   2   8   3        137.84        136.57         3.87 o                         
   3   8   3        121.56        116.00         3.77 o                         
   4   8   3         26.09         27.81         2.32 o                         
   5   8   3         77.06         80.63         3.64 o                         
   6   8   3        137.87        139.15         4.20 o                         
   7   8   3        118.83        117.62         4.10 o                         
   8   8   3         38.03         35.87         2.68 o                         
   9   8   3         63.91         61.92         3.39 o                         
  10   8   3        104.20        102.12         4.42 o                         
  11   8   3         28.83         31.42         3.31 o                         
  12   8   3         56.51         59.57         4.10 o                         
  13   8   3         66.35         73.57         4.77 o                         
  14   8   3         76.96         81.56         5.74 o                         
  15   8   3         25.19         28.81         4.27 o                         
  16   8   3        155.27        147.86         8.71 o                         
   1   9   3         74.82         69.34         3.86 o                         
   2   9   3        126.72        127.32         4.97 o                         
   3   9   3         20.76         22.45         2.83 o                         
   4   9   3         20.28         16.90         2.99 o                         
   5   9   3         27.83         18.50         3.13 o                         
   6   9   3         22.13         23.79         3.05 o                         
   7   9   3         45.64         45.60         3.56 o                         
   8   9   3         85.46         84.02         4.92 o                         
   9   9   3         60.84         60.64         4.40 o                         
  10   9   3         98.53         96.11         4.89 o                         
  11   9   3         35.36         42.74         3.77 o                         
  12   9   3         52.88         52.77         4.14 o                         
  13   9   3         50.93         49.22         4.86 o                         
  14   9   3         30.35         26.95         4.70 o                         
   1  10   3         38.75         39.47         4.06 o                         
   2  10   3         10.01         13.17         3.16 o                         
   3  10   3         23.70         16.77         3.62 o                         
   4  10   3         38.60         42.36         5.43 o                         
   5  10   3         18.53         17.28         3.71 o                         
   6  10   3         16.02         12.42         3.61 o                         
   7  10   3        208.61        200.67         8.05 o                         
   8  10   3         44.58         44.39         4.43 o                         
   9  10   3        135.01        123.44         7.20 o                         
  10  10   3         16.38         10.73         3.72 o                         
  11  10   3        104.69        121.20         6.27 o                         
   1  11   3         19.40         15.98         3.68 o                         
   2  11   3         29.85         27.76         4.04 o                         
   3  11   3         14.33          4.37         3.33 o                         
   4  11   3         20.47         25.11         5.76 o                         
   5  11   3         98.64        100.37         5.77 o                         
   6  11   3         28.44         28.78         4.49 o                         
   7  11   3         62.28         60.05         5.50 o                         
   8  11   3         11.44          8.25         3.88 o                         
   0   0   4       1515.83       1614.26        24.19 o                         
   2   0   4        328.14        305.17         3.19 o                         
   4   0   4       4327.60       4606.74        52.12 o                         
   6   0   4         28.80         23.45         1.78 o                         
   8   0   4       3504.98       3584.06        41.37 o                         
  10   0   4       2595.40       2543.99        30.10 o                         
  12   0   4        397.64        403.31         6.96 o                         
  14   0   4         46.56         46.09         3.09 o                         
  16   0   4        334.30        339.65         7.65 o                         
  18   0   4         36.45         32.21         3.76 o                         
  20   0   4         60.26         55.79         5.84 o                         
  22   0   4         49.23         42.88        12.23 o                         
   0   1   4      11649.68      12631.55       123.05 o                         
   1   1   4      12512.29      12527.19        84.19 o                         
   2   1   4       2007.17       2002.98        14.32 o                         
   3   1   4       1280.88       1118.00         8.65 o                         
   4   1   4         25.18         37.39         0.88 o                         
   5   1   4       5672.80       5725.00        44.28 o                         
   6   1   4        106.82        128.81         1.88 o                         
   7   1   4       4595.91       4477.02        36.18 o                         
   8   1   4       1670.32       1689.55        15.01 o                         
   9   1   4       1665.72       1599.04        14.40 o                         
  10   1   4        209.40        199.38         3.06 o                         
  11   1   4        221.64        223.19         3.39 o                         
  12   1   4         47.25         43.05         1.78 o                         
  13   1   4        546.71        553.32         6.49 o                         
  14   1   4          9.32         10.63         1.48 o                         
  15   1   4       1032.35       1059.04        11.09 o                         
  16   1   4         70.83         70.42         2.83 o                         
  17   1   4        172.66        170.14         4.45 o                         
  18   1   4         61.17         56.07         3.07 o                         
  19   1   4         74.73         64.42         3.93 o                         
  20   1   4          7.94          9.48         3.05 o                         
  21   1   4        174.50        180.13         6.78 o                         
  22   1   4          9.13          9.07         3.97 o                         
   0   2   4      13075.28      13361.91       138.78 o                         
   1   2   4       1710.68       1887.55        14.10 o                         
   2   2   4       2942.53       2862.84        21.74 o                         
   3   2   4       5442.40       5561.38        41.39 o                         
   4   2   4        910.70        926.74         7.43 o                         
   5   2   4        585.33        606.09         6.10 o                         
   6   2   4          4.84         12.29         1.39 o                         
   7   2   4       1407.60       1418.82        12.31 o                         
   8   2   4        110.64        111.59         1.95 o                         
   9   2   4        614.18        614.84         6.22 o                         
  10   2   4        758.54        714.41         7.09 o                         
  11   2   4         81.75         71.94         1.96 o                         
  12   2   4        276.23        283.05         3.90 o                         
  13   2   4         54.66         55.66         1.99 o                         
  14   2   4        342.35        340.37         5.26 o                         
  15   2   4         89.46         84.86         2.99 o                         
  16   2   4        483.48        488.96         6.87 o                         
  17   2   4          4.97          5.05         1.94 o                         
  18   2   4        311.48        311.86         7.10 o                         
  19   2   4          3.93          4.79         2.85 o                         
  20   2   4        141.23        145.71         6.83 o                         
  21   2   4         12.46         12.77         3.41 o                         
   0   3   4        523.64        531.90         6.50 o                         
   1   3   4       2312.40       2365.09        17.57 o                         
   2   3   4       2146.58       2202.88        16.87 o                         
   3   3   4       1350.75       1346.75        10.78 o                         
   4   3   4       3099.17       3107.36        25.43 o                         
   5   3   4       4364.24       4474.85        36.44 o                         
   6   3   4       1505.92       1563.78        12.99 o                         
   7   3   4        556.37        543.00         5.36 o                         
   8   3   4       1009.91       1001.96         9.58 o                         
   9   3   4        620.26        599.57         6.42 o                         
  10   3   4          9.36          7.30         1.10 o                         
  11   3   4       1271.55       1296.06        13.75 o                         
  12   3   4         23.54         22.38         1.76 o                         
  13   3   4        687.42        672.61         8.48 o                         
  14   3   4        209.41        210.26         4.38 o                         
  15   3   4        448.06        450.14         6.81 o                         
  16   3   4        108.30        108.84         3.69 o                         
  17   3   4        245.88        232.87         5.59 o                         
  18   3   4         25.92         25.42         2.98 o                         
  19   3   4        405.75        402.46         9.07 o                         
  20   3   4         25.96         27.46         4.01 o                         
  21   3   4        203.08        219.68         9.00 o                         
   0   4   4       2098.63       2110.02        22.91 o                         
   1   4   4        887.11        915.61         7.54 o                         
   2   4   4       2731.24       2724.74        21.58 o                         
   3   4   4       2166.17       2177.45        17.47 o                         
   4   4   4       3754.61       3784.06        28.72 o                         
   5   4   4        390.52        394.38         4.33 o                         
   6   4   4       4710.51       4731.24        38.46 o                         
   7   4   4        150.62        143.15         2.59 o                         
   8   4   4        325.39        315.81         4.39 o                         
   9   4   4         52.15         53.18         1.96 o                         
  10   4   4       1400.53       1392.85        13.90 o                         
  11   4   4        135.61        126.37         3.16 o                         
  12   4   4       1048.45       1073.60        11.96 o                         
  13   4   4        256.83        267.70         5.03 o                         
  14   4   4         54.30         55.21         2.75 o                         
  15   4   4         31.44         31.50         2.46 o                         
  16   4   4        134.61        131.43         5.21 o                         
  17   4   4          9.12          4.90         2.72 o                         
  18   4   4        126.90        119.91         5.58 o                         
  19   4   4         25.26         27.24         3.92 o                         
  20   4   4         82.60         93.89         5.70 o                         
   0   5   4       3452.79       3464.34        40.13 o                         
   1   5   4       1662.30       1678.94        14.98 o                         
   2   5   4        137.54        130.59         2.08 o                         
   3   5   4       4066.94       4052.47        31.76 o                         
   4   5   4       1112.59       1114.62         9.35 o                         
   5   5   4       2407.18       2439.29        20.63 o                         
   6   5   4        853.07        880.95         8.47 o                         
   7   5   4        490.78        475.66         6.23 o                         
   8   5   4        629.37        633.26         6.96 o                         
   9   5   4       1104.70       1119.11        12.86 o                         
  10   5   4        314.45        325.53         4.83 o                         
  11   5   4       1387.14       1399.06        15.09 o                         
  12   5   4        300.92        300.26         5.50 o                         
  13   5   4        501.26        509.39        10.04 o                         
  14   5   4         11.01         14.58         3.13 o                         
  15   5   4        213.88        206.33         6.32 o                         
  16   5   4          2.31          1.86         2.54 o                         
  17   5   4        204.32        208.21         6.56 o                         
  18   5   4        119.35        117.14         6.17 o                         
  19   5   4        286.99        300.51         8.98 o                         
  20   5   4          6.53          0.50         9.74 o                         
   0   6   4       1393.08       1389.69        18.47 o                         
   1   6   4        710.98        726.25         7.78 o                         
   2   6   4        554.80        557.50         7.56 o                         
   3   6   4        590.60        585.03         6.67 o                         
   4   6   4        407.77        407.45         4.94 o                         
   5   6   4       1007.89       1013.01        10.54 o                         
   6   6   4        593.37        578.57         6.90 o                         
   7   6   4        348.48        351.79         5.27 o                         
   8   6   4        288.19        290.46         4.79 o                         
   9   6   4         60.48         57.89         2.52 o                         
  10   6   4        412.85        421.91         6.69 o                         
  11   6   4         88.76         87.82         3.37 o                         
  12   6   4        457.10        461.22         7.38 o                         
  13   6   4        293.69        301.13         7.19 o                         
  14   6   4        198.22        191.29         6.18 o                         
  15   6   4         46.43         50.10         3.85 o                         
  16   6   4        352.38        354.21         8.39 o                         
  17   6   4         83.12         91.35         4.96 o                         
  18   6   4        286.91        300.81        16.56 o                         
  19   6   4         17.79          3.75         8.99 o                         
   0   7   4        933.19        960.87        15.59 o                         
   1   7   4        875.26        861.59        10.18 o                         
   2   7   4        130.44        129.40         3.79 o                         
   3   7   4       1808.84       1833.45        19.56 o                         
   4   7   4         50.52         52.68         2.47 o                         
   5   7   4        600.69        586.95         8.12 o                         
   6   7   4         68.61         69.86         2.97 o                         
   7   7   4        632.27        645.60         8.75 o                         
   8   7   4        554.12        563.96         8.02 o                         
   9   7   4       1082.33       1104.56        13.34 o                         
  10   7   4        121.75        123.33         5.61 o                         
  11   7   4        520.56        524.71         8.08 o                         
  12   7   4         15.29         15.70         2.34 o                         
  13   7   4        287.08        295.16         7.33 o                         
  14   7   4          0.63          2.14         2.57 o                         
  15   7   4        356.17        378.42         8.79 o                         
  16   7   4         16.73         19.47         3.24 o                         
  17   7   4        345.75        348.36        10.54 o                         
   0   8   4       1377.75       1383.64        39.99 o                         
   1   8   4        175.74        166.34         4.44 o                         
   2   8   4        240.67        234.01         5.03 o                         
   3   8   4        336.44        330.60         6.07 o                         
   4   8   4        157.47        149.38         5.32 o                         
   5   8   4        124.42        122.75         4.37 o                         
   6   8   4        570.16        575.34         8.79 o                         
   7   8   4        220.32        218.77         5.18 o                         
   8   8   4        558.80        557.52         8.91 o                         
   9   8   4         16.84         17.96         2.70 o                         
  10   8   4        114.78        112.12         4.63 o                         
  11   8   4         14.72         14.09         2.65 o                         
  12   8   4        111.83        119.20         4.98 o                         
  13   8   4        166.52        159.38         7.50 o                         
  14   8   4        178.86        165.75         7.76 o                         
  15   8   4         45.35         43.06         4.82 o                         
  16   8   4        206.82        208.10         9.53 o                         
   0   9   4         13.91         14.81         3.27 o                         
   1   9   4        713.33        724.51        12.10 o                         
   2   9   4        369.06        346.09        11.28 o                         
   3   9   4        826.67        827.98        12.32 o                         
   4   9   4          7.05          5.78         2.27 o                         
   5   9   4        466.04        452.69         9.05 o                         
   6   9   4        136.50        126.39         4.73 o                         
   7   9   4        617.12        619.53        12.25 o                         
   8   9   4        193.68        192.90         9.55 o                         
   9   9   4        428.57        442.58        10.04 o                         
  10   9   4         23.29         25.74         3.41 o                         
  11   9   4        176.54        188.30         6.71 o                         
  12   9   4         27.92         16.69         3.35 o                         
  13   9   4        187.79        192.47         9.16 o                         
  14   9   4         52.37         42.30         4.93 o                         
   0  10   4        305.15        280.45        11.61 o                         
   1  10   4         35.35         28.55         3.55 o                         
   2  10   4         59.00         64.07         4.55 o                         
   3  10   4        165.77        162.79         7.38 o                         
   4  10   4        140.54        132.19         6.75 o                         
   5  10   4         16.47         17.19         3.66 o                         
   6  10   4        187.52        197.68         8.18 o                         
   7  10   4        109.49        113.12         7.16 o                         
   8  10   4        163.99        165.06         6.85 o                         
   9  10   4          3.56          6.73         3.10 o                         
  10  10   4         38.70         34.03         4.07 o                         
  11  10   4         59.54         57.26         4.70 o                         
   0  11   4         76.60         65.60        11.85 o                         
   1  11   4         79.81         81.77         5.45 o                         
   2  11   4         34.74         40.60         4.42 o                         
   3  11   4        179.13        160.05         7.22 o                         
   4  11   4         37.42         32.37         4.55 o                         
   5  11   4         83.23         83.06         6.03 o                         
   6  11   4          9.86          6.21         3.81 o                         
   7  11   4        129.27        128.77         7.89 o                         
   2   0   5       2303.57       2294.21        20.95 o                         
   4   0   5        417.11        408.97         5.27 o                         
   6   0   5       1310.05       1269.09        15.52 o                         
   8   0   5       2543.48       2547.80        29.74 o                         
  10   0   5        874.53        824.31        11.21 o                         
  12   0   5       1589.01       1604.08        20.38 o                         
  14   0   5         25.43         26.92         2.65 o                         
  16   0   5         58.86         52.42         3.60 o                         
  18   0   5        525.54        534.94        10.97 o                         
  20   0   5        550.62        608.21        15.35 o                         
   1   1   5        859.87        835.54         6.14 o                         
   2   1   5        254.59        277.51         2.48 o                         
   3   1   5        493.49        504.75         4.09 o                         
   4   1   5        534.13        545.54         4.59 o                         
   5   1   5        592.48        591.48         5.00 o                         
   6   1   5        422.18        419.44         4.20 o                         
   7   1   5       2094.93       2102.80        16.89 o                         
   8   1   5        159.35        153.17         2.19 o                         
   9   1   5        177.59        159.08         2.54 o                         
  10   1   5        294.05        283.45         3.68 o                         
  11   1   5         15.60         15.37         1.25 o                         
  12   1   5        141.47        136.14         2.73 o                         
  13   1   5        560.27        569.87         6.46 o                         
  14   1   5        261.60        262.57         4.08 o                         
  15   1   5        501.45        497.58         6.24 o                         
  16   1   5         56.60         52.88         2.58 o                         
  17   1   5        108.15        108.22         3.75 o                         
  18   1   5         98.11         94.63         3.92 o                         
  19   1   5         96.47        100.54         4.17 o                         
  20   1   5         10.94          7.41         2.91 o                         
  21   1   5         52.59         54.75         4.37 o                         
   1   2   5        132.57        145.23         1.68 o                         
   2   2   5        498.49        513.51         4.49 o                         
   3   2   5         15.74         15.41         0.66 o                         
   4   2   5        710.05        707.95         6.22 o                         
   5   2   5        133.38        125.32         2.08 o                         
   6   2   5        450.32        437.68         4.17 o                         
   7   2   5        504.60        481.10         4.72 o                         
   8   2   5          5.07          4.60         0.78 o                         
   9   2   5        782.39        763.37         7.76 o                         
  10   2   5        314.33        311.28         4.10 o                         
  11   2   5        405.73        402.27         5.38 o                         
  12   2   5        494.29        470.86         5.51 o                         
  13   2   5        277.74        267.25         4.45 o                         
  14   2   5         41.09         36.14         2.12 o                         
  15   2   5        137.75        134.70         4.22 o                         
  16   2   5        374.81        374.32         5.93 o                         
  17   2   5        133.98        131.25         4.21 o                         
  18   2   5         45.79         42.25         3.23 o                         
  19   2   5         93.14         98.98         4.72 o                         
  20   2   5        422.53        452.49        15.35 o                         
  21   2   5         96.89        104.16         5.48 o                         
   1   3   5        144.96        153.88         1.83 o                         
   2   3   5         76.46         80.94         1.63 o                         
   3   3   5        521.50        526.26         4.78 o                         
   4   3   5        224.72        223.89         2.83 o                         
   5   3   5        179.37        177.68         2.48 o                         
   6   3   5        287.42        283.57         3.46 o                         
   7   3   5        135.29        143.14         2.57 o                         
   8   3   5        208.20        193.19         2.77 o                         
   9   3   5        112.78        114.45         2.21 o                         
  10   3   5        503.85        499.48         6.06 o                         
  11   3   5         28.91         33.38         2.61 o                         
  12   3   5         37.77         38.41         2.08 o                         
  13   3   5        145.91        144.11         3.75 o                         
  14   3   5         16.78         13.01         1.88 o                         
  15   3   5         73.22         74.95         3.17 o                         
  16   3   5        186.86        189.46         4.54 o                         
  17   3   5         47.47         53.63         3.14 o                         
  18   3   5         14.99         15.29         2.53 o                         
  19   3   5         30.06         27.07         3.82 o                         
  20   3   5         24.83         22.08         3.71 o                         
  21   3   5         27.35         25.55         4.05 o                         
   1   4   5        445.57        447.15         4.20 o                         
   2   4   5        205.25        207.86         2.62 o                         
   3   4   5         36.78         35.77         1.12 o                         
   4   4   5         77.92         80.90         1.59 o                         
   5   4   5         88.91         91.32         1.82 o                         
   6   4   5         35.79         36.10         1.44 o                         
   7   4   5        325.97        322.24         4.19 o                         
   8   4   5        321.82        319.92         4.24 o                         
   9   4   5         67.50         67.03         2.10 o                         
  10   4   5        503.73        517.35         6.13 o                         
  11   4   5        220.07        214.18         3.81 o                         
  12   4   5        125.24        120.71         3.44 o                         
  13   4   5        538.77        556.54         7.62 o                         
  14   4   5         90.02         89.98         3.26 o                         
  15   4   5         26.04         25.38         2.30 o                         
  16   4   5         83.88         81.94         3.61 o                         
  17   4   5         58.64         58.10         4.19 o                         
  18   4   5         54.95         55.14         4.13 o                         
  19   4   5         68.89         71.46         5.17 o                         
  20   4   5        139.46        140.46         6.81 o                         
   1   5   5        115.68        116.87         1.98 o                         
   2   5   5        301.37        293.86         3.98 o                         
   3   5   5         83.62         84.52         1.97 o                         
   4   5   5        275.05        275.20         3.40 o                         
   5   5   5        110.75        102.27         2.12 o                         
   6   5   5         74.20         75.44         1.99 o                         
   7   5   5         77.72         79.19         2.24 o                         
   8   5   5         63.40         60.17         2.05 o                         
   9   5   5         19.18         19.37         1.58 o                         
  10   5   5        118.92        119.61         4.01 o                         
  11   5   5         97.59         92.78         2.89 o                         
  12   5   5        234.99        245.02         5.36 o                         
  13   5   5         46.51         42.13         2.90 o                         
  14   5   5        156.15        156.68         5.03 o                         
  15   5   5         12.35         18.97         2.81 o                         
  16   5   5        255.43        253.98         6.95 o                         
  17   5   5         29.44         28.86         3.68 o                         
  18   5   5        207.58        225.80        10.06 o                         
  19   5   5         71.15         71.02         5.29 o                         
   1   6   5        215.39        215.93         3.34 o                         
   2   6   5         57.04         54.54         2.09 o                         
   3   6   5        124.87        124.63         2.82 o                         
   4   6   5        195.89        203.77         3.27 o                         
   5   6   5        175.64        171.29         3.28 o                         
   6   6   5         70.86         68.29         2.43 o                         
   7   6   5        379.48        380.31         5.61 o                         
   8   6   5        179.19        175.89         3.88 o                         
   9   6   5        365.20        376.23         5.81 o                         
  10   6   5        250.01        261.86         4.87 o                         
  11   6   5        292.01        291.63         5.27 o                         
  12   6   5         37.49         39.79         2.90 o                         
  13   6   5        131.29        126.51         5.26 o                         
  14   6   5         41.54         41.30         3.62 o                         
  15   6   5        183.44        187.80         6.37 o                         
  16   6   5        363.65        376.24         8.69 o                         
  17   6   5         30.72         32.64         3.68 o                         
  18   6   5         12.45          8.54         3.56 o                         
   1   7   5         70.11         64.23         2.68 o                         
   2   7   5         36.83         38.19         2.13 o                         
   3   7   5         39.38         35.95         2.13 o                         
   4   7   5        260.27        266.72         5.20 o                         
   5   7   5        336.76        328.81         5.65 o                         
   6   7   5         53.22         53.84         2.74 o                         
   7   7   5        216.07        220.38         5.24 o                         
   8   7   5         58.13         58.19         2.80 o                         
   9   7   5        177.21        178.47         4.39 o                         
  10   7   5        222.23        221.91         4.97 o                         
  11   7   5        243.72        239.79         5.60 o                         
  12   7   5        123.26        126.31         4.96 o                         
  13   7   5        314.76        311.71         7.74 o                         
  14   7   5         48.45         47.34         3.89 o                         
  15   7   5        209.94        212.93         6.94 o                         
  16   7   5         97.46         96.19         5.24 o                         
  17   7   5        225.84        236.49         7.37 o                         
   1   8   5         86.64         91.08         3.32 o                         
   2   8   5         12.93         12.36         2.03 o                         
   3   8   5         18.81         20.37         2.27 o                         
   4   8   5         31.13         33.24         2.52 o                         
   5   8   5         21.13         19.35         2.36 o                         
   6   8   5         37.58         34.44         2.85 o                         
   7   8   5         55.52         60.68         3.24 o                         
   8   8   5         45.89         48.30         3.02 o                         
   9   8   5         58.34         61.70         3.63 o                         
  10   8   5        291.46        295.19         8.92 o                         
  11   8   5         20.52         15.14         2.74 o                         
  12   8   5         34.08         37.95         3.70 o                         
  13   8   5        124.94        138.09         6.41 o                         
  14   8   5         23.46         24.98         4.58 o                         
  15   8   5         24.26         22.45         4.21 o                         
   1   9   5         11.16          9.28         3.26 o                         
   2   9   5        104.57        100.78         4.71 o                         
   3   9   5        183.17        189.01         5.41 o                         
   4   9   5         10.18          5.46         2.27 o                         
   5   9   5          3.69          4.78         2.34 o                         
   6   9   5         82.34         82.13         4.39 o                         
   7   9   5         34.85         36.54         3.45 o                         
   8   9   5         85.08         84.06         4.57 o                         
   9   9   5        140.63        134.92         6.15 o                         
  10   9   5         19.48         12.16         3.05 o                         
  11   9   5         34.01         28.71         3.62 o                         
  12   9   5         67.89         62.51         4.99 o                         
  13   9   5          3.18          1.96         3.61 o                         
   1  10   5         11.71         13.24         2.70 o                         
   2  10   5        126.90        126.15         5.50 o                         
   3  10   5         18.03         18.88         3.57 o                         
   4  10   5         42.40         40.64         4.59 o                         
   5  10   5         54.12         52.22         4.87 o                         
   6  10   5         12.71         17.63         3.85 o                         
   7  10   5         97.42         94.37         5.36 o                         
   8  10   5         71.53         70.79         4.98 o                         
   9  10   5         20.66         18.39         3.61 o                         
  10  10   5         20.43         17.35         4.02 o                         
  11  10   5         18.37         18.42         4.18 o                         
   1  11   5         36.63         31.38         4.12 o                         
   2  11   5         40.70         45.55         4.48 o                         
   3  11   5         47.53         53.38         5.16 o                         
   4  11   5          5.06          3.80         3.65 o                         
   5  11   5         91.50         93.39         6.39 o                         
   6  11   5         21.26         15.94         4.24 o                         
   7  11   5         80.87         71.25         5.83 o                         
   0   0   6       7154.07       6903.01        83.18 o                         
   2   0   6      12384.98      12664.78       117.54 o                         
   4   0   6      12420.12      12706.32       129.76 o                         
   6   0   6      10791.78      10785.34       121.02 o                         
   8   0   6       1170.14       1106.50        13.10 o                         
  10   0   6       3530.00       3444.81        40.54 o                         
  12   0   6        854.47        838.09        12.03 o                         
  14   0   6        396.03        393.32         7.91 o                         
  16   0   6        237.47        234.28         5.98 o                         
  18   0   6        213.09        207.95         6.77 o                         
  20   0   6        105.35        112.20         6.48 o                         
   0   1   6       3936.93       4160.64        41.18 o                         
   1   1   6       5218.83       5709.10        38.73 o                         
   2   1   6        381.47        439.20         3.54 o                         
   3   1   6       8302.52       8316.43        56.34 o                         
   4   1   6       5261.62       5503.94        39.75 o                         
   5   1   6        161.48        155.61         2.47 o                         
   6   1   6        418.82        420.09         4.13 o                         
   7   1   6        145.11        133.73         2.52 o                         
   8   1   6        154.29        159.13         2.59 o                         
   9   1   6         59.69         61.55         1.97 o                         
  10   1   6        135.79        138.66         2.53 o                         
  11   1   6        168.34        151.72         2.89 o                         
  12   1   6        282.68        280.98         4.00 o                         
  13   1   6        804.20        805.93         8.41 o                         
  14   1   6         82.54         81.87         2.56 o                         
  15   1   6         56.03         54.23         2.68 o                         
  16   1   6         51.22         52.29         2.77 o                         
  17   1   6        220.42        213.61         4.88 o                         
  18   1   6         93.14         95.82         3.99 o                         
  19   1   6        255.00        254.11         6.02 o                         
  20   1   6         17.29         13.63         2.67 o                         
  21   1   6        140.02        136.08         6.19 o                         
   0   2   6       4787.12       4932.71        46.44 o                         
   1   2   6       1830.20       1865.92        13.99 o                         
   2   2   6        996.63       1025.93         8.03 o                         
   3   2   6        116.29        124.07         1.66 o                         
   4   2   6       2520.05       2508.79        19.80 o                         
   5   2   6        503.85        489.69         4.55 o                         
   6   2   6       1947.64       1916.70        15.18 o                         
   7   2   6        544.98        532.30         5.14 o                         
   8   2   6       1568.73       1519.80        13.13 o                         
   9   2   6        416.73        386.19         4.65 o                         
  10   2   6       1194.89       1174.25        11.30 o                         
  11   2   6        172.77        173.24         3.08 o                         
  12   2   6        675.86        662.47        10.41 o                         
  13   2   6        142.51        139.76         3.56 o                         
  14   2   6        378.96        378.62         6.02 o                         
  15   2   6        166.66        167.76         4.16 o                         
  16   2   6        588.88        603.82         8.47 o                         
  17   2   6         13.08         14.66         2.33 o                         
  18   2   6        269.35        271.92         6.40 o                         
  19   2   6         25.81         25.67         3.01 o                         
  20   2   6        292.60        300.90         9.50 o                         
  21   2   6          2.90          2.36         3.20 o                         
   0   3   6        391.76        401.56         5.16 o                         
   1   3   6       1464.17       1449.57        11.10 o                         
   2   3   6        936.41        984.30         8.13 o                         
   3   3   6       3391.98       3350.76        25.57 o                         
   4   3   6         81.43         82.66         1.70 o                         
   5   3   6        202.59        197.79         2.72 o                         
   6   3   6         95.28         93.26         1.85 o                         
   7   3   6       1888.95       1886.35        16.30 o                         
   8   3   6        700.68        671.55         6.70 o                         
   9   3   6        753.38        731.05         7.66 o                         
  10   3   6       2012.93       2041.71        20.24 o                         
  11   3   6        143.17        143.84         3.34 o                         
  12   3   6         26.98         23.51         1.85 o                         
  13   3   6        799.91        798.44         9.79 o                         
  14   3   6         23.51         22.23         2.09 o                         
  15   3   6        175.78        167.82         4.24 o                         
  16   3   6          6.58          7.43         2.04 o                         
  17   3   6        173.51        174.96         4.97 o                         
  18   3   6         34.56         34.75         2.88 o                         
  19   3   6         48.06         52.40         3.87 o                         
  20   3   6         31.27         29.06         3.75 o                         
   0   4   6       4672.71       4698.08        47.14 o                         
   1   4   6        405.08        408.69         3.90 o                         
   2   4   6       1167.86       1179.36        10.00 o                         
   3   4   6        157.76        153.26         2.23 o                         
   4   4   6         68.36         68.58         1.59 o                         
   5   4   6        474.32        480.49         4.96 o                         
   6   4   6       1304.51       1282.34        11.67 o                         
   7   4   6        565.13        555.06         5.98 o                         
   8   4   6        569.51        569.03         6.39 o                         
   9   4   6        154.32        150.39         2.92 o                         
  10   4   6       1115.85       1126.29        11.22 o                         
  11   4   6         47.30         46.06         2.29 o                         
  12   4   6        235.42        230.44         4.51 o                         
  13   4   6         93.70         85.77         3.16 o                         
  14   4   6        641.75        638.92         8.62 o                         
  15   4   6        101.77        104.24         3.89 o                         
  16   4   6        398.50        392.53         7.01 o                         
  17   4   6        132.82        132.85         4.92 o                         
  18   4   6        145.60        148.59         6.67 o                         
  19   4   6          6.71          7.45         3.10 o                         
  20   4   6        147.91        148.72         7.02 o                         
   0   5   6       1373.12       1385.61        15.90 o                         
   1   5   6       2589.00       2577.38        21.60 o                         
   2   5   6       1061.26       1073.87        10.14 o                         
   3   5   6        805.10        770.95         7.59 o                         
   4   5   6        319.94        315.34         3.91 o                         
   5   5   6        328.78        331.40         4.16 o                         
   6   5   6        140.87        135.09         2.58 o                         
   7   5   6       1498.78       1478.43        13.56 o                         
   8   5   6          7.28          4.56         1.21 o                         
   9   5   6        597.26        593.96         6.93 o                         
  10   5   6        136.70        129.24         3.04 o                         
  11   5   6        169.26        172.17         3.97 o                         
  12   5   6        230.95        235.12         5.07 o                         
  13   5   6        577.10        580.12         9.12 o                         
  14   5   6        153.64        148.96         5.22 o                         
  15   5   6        124.53        126.63         4.99 o                         
  16   5   6        206.86        207.93         6.70 o                         
  17   5   6         66.03         64.36         4.37 o                         
  18   5   6         25.67         25.47         3.53 o                         
  19   5   6         13.82         12.85         3.77 o                         
   0   6   6       1550.10       1517.60        20.77 o                         
   1   6   6        493.74        485.92         6.10 o                         
   2   6   6        776.52        785.15         9.41 o                         
   3   6   6        327.46        318.96         4.51 o                         
   4   6   6       1205.30       1213.37        12.26 o                         
   5   6   6        308.46        303.43         4.55 o                         
   6   6   6        485.90        481.27         6.28 o                         
   7   6   6       1313.94       1300.49        13.52 o                         
   8   6   6       1098.68       1123.42        12.42 o                         
   9   6   6         99.51         93.97         3.39 o                         
  10   6   6        571.36        577.49         7.90 o                         
  11   6   6        283.13        290.64         5.68 o                         
  12   6   6        452.09        449.96         7.46 o                         
  13   6   6          0.02          0.73         2.30 o                         
  14   6   6        470.72        463.87        12.36 o                         
  15   6   6         12.62         11.21         2.95 o                         
  16   6   6        265.45        266.19         7.55 o                         
  17   6   6         32.37         29.66         3.68 o                         
  18   6   6         63.94         60.42         4.52 o                         
   0   7   6         31.66         28.40         3.18 o                         
   1   7   6        227.35        222.93         4.55 o                         
   2   7   6        360.99        367.83         5.86 o                         
   3   7   6         19.13         20.50         1.83 o                         
   4   7   6        565.67        565.03         8.45 o                         
   5   7   6        204.70        207.02         5.37 o                         
   6   7   6        212.96        202.88         5.04 o                         
   7   7   6        294.82        287.76         5.88 o                         
   8   7   6        239.90        246.02         5.21 o                         
   9   7   6         90.30         86.41         3.67 o                         
  10   7   6         97.95         97.65         3.67 o                         
  11   7   6        219.06        218.67         5.84 o                         
  12   7   6        418.03        421.41         8.33 o                         
  13   7   6        206.97        199.75         8.20 o                         
  14   7   6         27.98         27.00         3.45 o                         
  15   7   6        130.52        137.43         5.98 o                         
  16   7   6         45.65         47.44         4.05 o                         
  17   7   6        122.34        123.41         7.41 o                         
   0   8   6        244.70        231.25         7.55 o                         
   1   8   6        203.12        199.10         4.60 o                         
   2   8   6       1861.90       1919.47        25.42 o                         
   3   8   6         10.47         12.48         2.05 o                         
   4   8   6       1414.73       1418.54        17.35 o                         
   5   8   6        512.88        539.28         8.61 o                         
   6   8   6        900.07        921.10        12.55 o                         
   7   8   6         17.20         16.63         2.48 o                         
   8   8   6        504.74        520.53         9.42 o                         
   9   8   6         14.20         14.94         2.62 o                         
  10   8   6        510.75        506.87        10.72 o                         
  11   8   6        286.24        283.54         7.55 o                         
  12   8   6        279.15        285.25         7.59 o                         
  13   8   6         26.64         25.48         3.82 o                         
  14   8   6        230.10        237.43         8.83 o                         
  15   8   6          4.61          5.51         3.28 o                         
   0   9   6        554.53        577.17        16.13 o                         
   1   9   6        188.60        182.53         7.67 o                         
   2   9   6        264.84        272.61         6.39 o                         
   3   9   6        167.11        167.72         6.32 o                         
   4   9   6        109.15        106.56         4.46 o                         
   5   9   6        545.15        565.87         9.23 o                         
   6   9   6         30.38         25.91         3.22 o                         
   7   9   6        113.92        116.17         5.25 o                         
   8   9   6         32.36         32.89         4.37 o                         
   9   9   6        122.57        128.07         5.55 o                         
  10   9   6          4.81         11.85         3.03 o                         
  11   9   6        155.50        160.27         8.24 o                         
  12   9   6          8.78          8.74         3.66 o                         
  13   9   6         28.06         32.74         6.63 o                         
   0  10   6        170.98        167.20         8.48 o                         
   1  10   6         81.63         86.23         4.50 o                         
   2  10   6        187.09        189.72         6.39 o                         
   3  10   6         93.31         88.68         4.84 o                         
   4  10   6        256.60        250.06         7.79 o                         
   5  10   6        214.97        211.58         8.17 o                         
   6  10   6         48.39         49.46         4.28 o                         
   7  10   6         51.37         45.97         4.30 o                         
   8  10   6        333.00        334.85        10.05 o                         
   9  10   6          3.30          5.81         3.10 o                         
  10  10   6         76.03         72.24         5.13 o                         
   0  11   6         49.96         51.85         6.75 o                         
   1  11   6        138.45        133.90         8.91 o                         
   2  11   6          6.26          3.41         3.29 o                         
   3  11   6         54.26         56.19         5.03 o                         
   4  11   6        102.95         98.23         7.50 o                         
   5  11   6         75.06         75.96         5.90 o                         
   6  11   6         14.63         15.09         4.91 o                         
   2   0   7        776.67        808.59         8.49 o                         
   4   0   7        150.05        151.19         2.66 o                         
   6   0   7        566.45        568.69         9.95 o                         
   8   0   7        211.48        205.83         4.17 o                         
  10   0   7        395.70        407.03         6.52 o                         
  12   0   7        103.38        104.18         3.48 o                         
  14   0   7         28.73         24.77         2.49 o                         
  16   0   7        317.96        315.94         7.75 o                         
  18   0   7         83.02         78.99         5.42 o                         
  20   0   7        160.51        153.99        14.67 o                         
   1   1   7       1099.00       1142.38         8.39 o                         
   2   1   7         31.41         31.07         0.74 o                         
   3   1   7         40.46         42.36         0.94 o                         
   4   1   7        675.00        686.61         5.54 o                         
   5   1   7        216.16        204.87         2.32 o                         
   6   1   7        276.64        265.08         2.93 o                         
   7   1   7        166.65        159.01         2.45 o                         
   8   1   7         93.64         89.97         2.86 o                         
   9   1   7        390.52        367.80         4.54 o                         
  10   1   7        452.94        443.94         5.32 o                         
  11   1   7        558.02        533.71         6.22 o                         
  12   1   7        478.86        466.63         5.82 o                         
  13   1   7        124.53        117.77         2.97 o                         
  14   1   7        218.93        215.76         4.02 o                         
  15   1   7        535.03        549.69         7.77 o                         
  16   1   7        152.44        152.14         4.46 o                         
  17   1   7         99.71         95.62         3.71 o                         
  18   1   7         35.63         36.24         2.95 o                         
  19   1   7          7.09          5.84         2.43 o                         
  20   1   7        205.72        212.93         6.17 o                         
  21   1   7        179.50        179.11         7.51 o                         
   1   2   7         63.41         60.36         1.09 o                         
   2   2   7        194.69        191.90         2.22 o                         
   3   2   7         38.06         34.35         0.98 o                         
   4   2   7        116.38        115.32         1.69 o                         
   5   2   7        458.89        451.98         4.63 o                         
   6   2   7        504.20        497.25         4.76 o                         
   7   2   7        254.65        253.09         3.07 o                         
   8   2   7        636.76        615.10         6.50 o                         
   9   2   7        423.25        417.77         5.02 o                         
  10   2   7         45.32         43.17         1.71 o                         
  11   2   7         90.37         84.64         2.72 o                         
  12   2   7        505.68        499.76         6.81 o                         
  13   2   7        159.17        157.14         3.76 o                         
  14   2   7         77.72         70.07         2.95 o                         
  15   2   7        343.95        357.11         6.07 o                         
  16   2   7        630.89        628.95         8.79 o                         
  17   2   7         32.73         31.82         2.70 o                         
  18   2   7        211.39        218.58         5.93 o                         
  19   2   7        139.40        138.40         4.97 o                         
  20   2   7         13.96         13.66         2.69 o                         
  21   2   7         29.96         27.78         4.05 o                         
   1   3   7        607.06        588.93         5.14 o                         
   2   3   7        141.93        138.57         1.88 o                         
   3   3   7        146.17        142.05         2.06 o                         
   4   3   7        450.01        441.51         4.69 o                         
   5   3   7        154.00        150.34         2.53 o                         
   6   3   7        610.62        602.15         5.89 o                         
   7   3   7        393.87        377.22         4.30 o                         
   8   3   7        223.69        221.92         3.67 o                         
   9   3   7        167.55        159.95         3.48 o                         
  10   3   7        592.65        584.30         7.39 o                         
  11   3   7        110.78        100.80         2.98 o                         
  12   3   7        185.38        179.26         3.92 o                         
  13   3   7        232.62        237.21         4.64 o                         
  14   3   7          1.93         -0.35         1.70 o                         
  15   3   7         41.72         43.87         2.64 o                         
  16   3   7        154.29        154.74         4.71 o                         
  17   3   7         24.60         24.99         2.84 o                         
  18   3   7        103.56        104.32         4.30 o                         
  19   3   7          4.11         -1.21         2.47 o                         
  20   3   7        122.15        132.98         6.45 o                         
   1   4   7         43.66         43.42         1.27 o                         
   2   4   7        196.11        192.61         2.41 o                         
   3   4   7        308.28        298.78         3.52 o                         
   4   4   7        449.52        436.37         4.61 o                         
   5   4   7         35.81         34.91         1.43 o                         
   6   4   7        337.32        330.17         3.98 o                         
   7   4   7        273.63        266.40         3.72 o                         
   8   4   7        103.02         98.25         2.48 o                         
   9   4   7        446.22        459.67         5.68 o                         
  10   4   7          9.27          8.00         1.45 o                         
  11   4   7         57.91         59.21         2.58 o                         
  12   4   7        342.11        340.15         5.65 o                         
  13   4   7        310.96        318.37         6.30 o                         
  14   4   7         43.71         40.92         3.04 o                         
  15   4   7         28.74         24.62         2.57 o                         
  16   4   7         40.44         41.30         3.02 o                         
  17   4   7         19.13         17.52         2.82 o                         
  18   4   7        271.89        277.16         7.21 o                         
  19   4   7        126.16        128.37         7.13 o                         
  20   4   7         25.83         25.88         5.71 o                         
   1   5   7        371.79        366.67         4.07 o                         
   2   5   7        161.95        151.75         2.68 o                         
   3   5   7         43.58         41.74         1.57 o                         
   4   5   7         74.95         76.52         2.01 o                         
   5   5   7         71.40         72.49         2.14 o                         
   6   5   7         16.81         18.14         1.37 o                         
   7   5   7        392.93        383.71         4.84 o                         
   8   5   7        272.36        270.78         4.26 o                         
   9   5   7        100.97         96.64         2.71 o                         
  10   5   7        283.01        283.02         4.68 o                         
  11   5   7          5.49          3.25         1.53 o                         
  12   5   7        110.91        109.60         3.84 o                         
  13   5   7        159.16        159.10         4.99 o                         
  14   5   7        111.89        110.86         5.38 o                         
  15   5   7         30.92         37.76         3.36 o                         
  16   5   7        102.18        103.69         4.80 o                         
  17   5   7         37.94         43.30         4.28 o                         
  18   5   7        204.61        212.58         7.33 o                         
  19   5   7          5.71          4.69         3.11 o                         
   1   6   7         27.53         27.74         1.66 o                         
   2   6   7          9.24          9.48         1.24 o                         
   3   6   7        373.13        378.76         5.08 o                         
   4   6   7         88.20         80.68         2.22 o                         
   5   6   7         17.86         17.05         1.72 o                         
   6   6   7        150.03        147.03         3.38 o                         
   7   6   7        545.34        558.71         7.09 o                         
   8   6   7        206.06        208.68         4.24 o                         
   9   6   7        166.32        161.04         3.99 o                         
  10   6   7        136.96        134.46         4.10 o                         
  11   6   7         10.73         12.98         2.11 o                         
  12   6   7        284.62        282.73         6.17 o                         
  13   6   7        240.91        256.85         6.38 o                         
  14   6   7         40.89         35.30         3.26 o                         
  15   6   7         45.08         44.75         3.81 o                         
  16   6   7         91.10         91.44         5.11 o                         
  17   6   7         38.76         47.50         4.18 o                         
  18   6   7         53.96         53.09         4.55 o                         
   1   7   7        261.07        262.95         5.41 o                         
   2   7   7        205.54        210.85         4.09 o                         
   3   7   7         56.14         50.88         2.56 o                         
   4   7   7         31.57         32.73         2.44 o                         
   5   7   7        186.85        184.33         4.62 o                         
   6   7   7         58.87         60.49         3.09 o                         
   7   7   7         76.21         77.40         4.76 o                         
   8   7   7        200.52        206.00         5.34 o                         
   9   7   7        149.35        142.51         4.26 o                         
  10   7   7         16.27         18.97         2.65 o                         
  11   7   7         72.30         74.01         3.69 o                         
  12   7   7        172.81        178.96         5.77 o                         
  13   7   7         19.03         13.27         3.64 o                         
  14   7   7         34.23         28.75         3.54 o                         
  15   7   7        123.65        133.66         7.12 o                         
  16   7   7         11.49         16.24         3.34 o                         
   1   8   7         21.10         21.40         2.22 o                         
   2   8   7         50.23         47.79         2.67 o                         
   3   8   7        120.96        122.64         4.24 o                         
   4   8   7        202.56        201.16         5.10 o                         
   5   8   7        136.41        141.27         4.62 o                         
   6   8   7          5.78          3.28         2.03 o                         
   7   8   7         91.83         85.63         4.02 o                         
   8   8   7         18.10         22.36         2.92 o                         
   9   8   7         63.36         69.46         4.24 o                         
  10   8   7        128.67        123.46         5.94 o                         
  11   8   7         75.79         72.34         4.83 o                         
  12   8   7        101.47        101.24         5.75 o                         
  13   8   7         42.59         46.53         4.89 o                         
  14   8   7        120.47        127.50         6.94 o                         
  15   8   7        104.28        113.73         6.76 o                         
   1   9   7         40.28         35.60         3.12 o                         
   2   9   7         77.89         77.19         4.00 o                         
   3   9   7         79.19         79.80         4.09 o                         
   4   9   7         16.34         11.69         2.44 o                         
   5   9   7         37.45         40.18         3.32 o                         
   6   9   7         37.88         30.40         5.30 o                         
   7   9   7         78.55         73.07         4.38 o                         
   8   9   7         15.49         14.64         3.04 o                         
   9   9   7         62.01         61.10         4.34 o                         
  10   9   7         77.05         85.21         8.70 o                         
  11   9   7         43.83         50.86         4.53 o                         
  12   9   7         19.95         29.79         3.93 o                         
  13   9   7         35.98         32.86        11.98 o                         
   1  10   7         10.83          7.47         2.78 o                         
   2  10   7         59.19         60.11         4.28 o                         
   3  10   7          3.42          2.19         2.95 o                         
   4  10   7         62.23         67.28         4.43 o                         
   5  10   7         35.42         42.01         4.12 o                         
   6  10   7          6.48          7.56         2.84 o                         
   7  10   7         22.89         24.11         3.57 o                         
   8  10   7         25.54         19.71         3.60 o                         
   9  10   7         16.09         16.83         3.68 o                         
  10  10   7         46.27         41.19         6.24 o                         
   1  11   7         43.54         47.58         4.75 o                         
   2  11   7          2.11          3.23         3.14 o                         
   3  11   7         20.68         13.93         3.86 o                         
   4  11   7         22.26         28.01         4.47 o                         
   5  11   7         23.73         22.06         4.39 o                         
   0   0   8       1235.82       1315.89        17.02 o                         
   2   0   8       5329.44       5393.18        54.97 o                         
   4   0   8        302.48        287.40         4.11 o                         
   6   0   8       2700.70       2687.02        31.60 o                         
   8   0   8       5210.47       5285.39        60.37 o                         
  10   0   8         29.82         28.24         2.08 o                         
  12   0   8        274.15        279.39         5.78 o                         
  14   0   8       1505.19       1501.71        21.92 o                         
  16   0   8        259.99        261.72        10.50 o                         
  18   0   8        249.27        249.11         9.36 o                         
  20   0   8        247.09        250.74        12.99 o                         
   0   1   8        744.24        799.66         8.47 o                         
   1   1   8       2528.69       2584.31        18.18 o                         
   2   1   8       1774.85       1758.46        11.99 o                         
   3   1   8        713.41        708.08         5.58 o                         
   4   1   8        527.41        513.90         4.33 o                         
   5   1   8       7979.66       8007.27        57.61 o                         
   6   1   8        783.54        765.30         7.05 o                         
   7   1   8        760.89        759.85         8.70 o                         
   8   1   8        134.51        126.84         2.50 o                         
   9   1   8       1124.09       1056.78        10.25 o                         
  10   1   8        235.31        238.69         3.51 o                         
  11   1   8       1116.92       1121.85        10.74 o                         
  12   1   8        103.33         97.53         2.55 o                         
  13   1   8         88.98         86.90         2.59 o                         
  14   1   8         48.14         44.34         2.27 o                         
  15   1   8        869.62        872.31        10.29 o                         
  16   1   8         52.13         50.92         2.89 o                         
  17   1   8        199.80        201.20         5.22 o                         
  18   1   8         12.29         11.52         2.52 o                         
  19   1   8        139.10        139.26         5.16 o                         
  20   1   8         54.74         49.30         4.52 o                         
  21   1   8        148.36        143.08        10.09 o                         
   0   2   8          2.86          4.24         0.80 o                         
   1   2   8       3171.13       3278.10        22.92 o                         
   2   2   8       2124.21       2118.78        16.05 o                         
   3   2   8       2155.19       2170.58        15.53 o                         
   4   2   8       1584.29       1589.97        12.81 o                         
   5   2   8        113.02         99.84         1.72 o                         
   6   2   8        299.35        288.83         3.36 o                         
   7   2   8        372.51        373.94         4.28 o                         
   8   2   8       2733.51       2685.34        24.47 o                         
   9   2   8        318.86        316.72         4.22 o                         
  10   2   8         74.38         73.14         2.18 o                         
  11   2   8         29.84         27.68         1.88 o                         
  12   2   8        973.92        947.88        10.98 o                         
  13   2   8         87.12         83.06         3.29 o                         
  14   2   8       1150.92       1161.52        13.26 o                         
  15   2   8         44.63         41.18         2.61 o                         
  16   2   8        182.12        178.91         4.69 o                         
  17   2   8         49.48         47.23         2.99 o                         
  18   2   8        205.46        199.35         5.46 o                         
  19   2   8        122.81        128.33         5.03 o                         
  20   2   8        211.98        212.34         7.37 o                         
   0   3   8       1014.73        997.33        11.95 o                         
   1   3   8        608.33        626.52         5.30 o                         
   2   3   8         67.43         62.08         1.39 o                         
   3   3   8        524.46        515.86         4.75 o                         
   4   3   8       2793.41       2740.18        22.02 o                         
   5   3   8       2339.56       2360.84        20.64 o                         
   6   3   8       1722.14       1667.13        14.65 o                         
   7   3   8        193.51        179.94         2.99 o                         
   8   3   8        276.01        276.70         3.95 o                         
   9   3   8        377.63        370.66         5.03 o                         
  10   3   8        255.40        243.99         4.29 o                         
  11   3   8       1454.70       1421.91        15.25 o                         
  12   3   8         78.72         76.79         2.93 o                         
  13   3   8        267.17        272.34         6.32 o                         
  14   3   8         61.71         61.01         2.89 o                         
  15   3   8        295.31        286.18         5.60 o                         
  16   3   8         32.14         32.80         2.73 o                         
  17   3   8         76.85         76.88         3.67 o                         
  18   3   8         60.38         61.93         3.77 o                         
  19   3   8        145.98        150.52         5.43 o                         
  20   3   8          2.57         10.24         2.99 o                         
   0   4   8        536.28        536.94         6.93 o                         
   1   4   8         51.52         50.93         1.40 o                         
   2   4   8       4878.65       4832.93        37.88 o                         
   3   4   8       2350.00       2293.74        17.57 o                         
   4   4   8       2877.37       2890.87        23.97 o                         
   5   4   8         54.99         44.73         1.63 o                         
   6   4   8        630.75        610.80         6.88 o                         
   7   4   8        109.16        102.41         2.72 o                         
   8   4   8        644.10        638.00         7.18 o                         
   9   4   8         72.80         69.61         2.48 o                         
  10   4   8        649.57        648.06         7.91 o                         
  11   4   8         15.25         12.18         1.82 o                         
  12   4   8       1056.52       1081.14        12.54 o                         
  13   4   8        134.67        141.15         4.00 o                         
  14   4   8        370.22        373.08         7.42 o                         
  15   4   8         46.01         48.35         3.12 o                         
  16   4   8         13.64         13.44         2.40 o                         
  17   4   8         22.44         20.07         2.83 o                         
  18   4   8         55.57         55.53         3.98 o                         
  19   4   8         10.21         11.02         3.05 o                         
   0   5   8       1824.97       1861.27        20.02 o                         
   1   5   8        594.69        590.56         5.84 o                         
   2   5   8        733.77        738.55         7.64 o                         
   3   5   8        250.39        245.35         3.46 o                         
   4   5   8        507.91        507.47         5.66 o                         
   5   5   8        720.61        708.64         7.70 o                         
   6   5   8         48.59         45.62         1.89 o                         
   7   5   8        120.19        116.33         2.75 o                         
   8   5   8        348.89        333.59         4.94 o                         
   9   5   8        121.48        120.47         3.17 o                         
  10   5   8         47.21         51.47         2.39 o                         
  11   5   8        746.82        743.31         9.09 o                         
  12   5   8         32.10         33.65         2.40 o                         
  13   5   8        153.77        152.77         5.19 o                         
  14   5   8         85.27         85.15         4.66 o                         
  15   5   8         39.65         38.83         3.42 o                         
  16   5   8        105.45         99.18         4.84 o                         
  17   5   8         40.57         39.57         3.63 o                         
  18   5   8         33.44         27.70         3.69 o                         
   0   6   8        146.97        143.18         5.23 o                         
   1   6   8         85.07         83.64         2.61 o                         
   2   6   8        220.99        210.44         4.07 o                         
   3   6   8        389.74        397.48         5.44 o                         
   4   6   8        409.87        390.49         5.11 o                         
   5   6   8        428.98        430.35         5.50 o                         
   6   6   8         83.19         78.06         3.03 o                         
   7   6   8         76.31         77.24         2.86 o                         
   8   6   8        231.88        236.78         4.78 o                         
   9   6   8         25.46         23.08         2.31 o                         
  10   6   8        269.06        270.14         5.51 o                         
  11   6   8          8.08          3.36         2.01 o                         
  12   6   8        325.41        328.58         7.19 o                         
  13   6   8        194.57        201.82         6.07 o                         
  14   6   8         77.02         74.48         4.18 o                         
  15   6   8          2.33         -0.52         3.24 o                         
  16   6   8         84.69         77.47         4.86 o                         
  17   6   8         48.97         46.72         4.20 o                         
   0   7   8        896.18        917.63        17.93 o                         
   1   7   8        465.03        467.06         7.04 o                         
   2   7   8        204.04        207.15         4.16 o                         
   3   7   8         86.72         86.85         3.04 o                         
   4   7   8         84.58         77.36         3.42 o                         
   5   7   8         85.70         75.37         3.42 o                         
   6   7   8         96.46         92.91         3.72 o                         
   7   7   8        514.41        507.68         8.31 o                         
   8   7   8        116.83        117.49         4.45 o                         
   9   7   8        263.85        255.99         6.81 o                         
  10   7   8         95.56         88.31         4.43 o                         
  11   7   8         62.51         59.20         3.92 o                         
  12   7   8        130.57        126.06         5.20 o                         
  13   7   8         49.71         44.34         4.14 o                         
  14   7   8         34.12         35.62         3.95 o                         
  15   7   8        153.84        152.12         6.80 o                         
  16   7   8         27.33         26.23         3.96 o                         
   0   8   8        185.83        176.15         6.96 o                         
   1   8   8         38.49         32.21         2.67 o                         
   2   8   8        185.49        190.04         4.64 o                         
   3   8   8         99.24        100.77         3.64 o                         
   4   8   8        113.49        106.89         5.52 o                         
   5   8   8        118.15        117.67         4.37 o                         
   6   8   8        291.71        293.65         6.29 o                         
   7   8   8         20.87         22.20         2.97 o                         
   8   8   8        229.75        215.91         7.77 o                         
   9   8   8         16.33         12.16         2.96 o
[truncated: 126,037 more chars]
